# Supplementary material for: Gallic acid
Source: Acta Crystallogr Sect E Struct Rep Online. 2011 Jan 12;67(Pt 2):o316–7. doi: 10.1107/S1600536811000262 (PMC3051435; doi:10.1107/S1600536811000262)
Supplement: Supplementary file 2 [file e-67-0o316-Isup2.hkl]

# 
# h,k,l, Fc-squared, Fo-squared, sigma(Fo-squared) and status flag 
# 
data_I
_shelx_title ' GF-30-Cr' 
_shelx_refln_list_code          4 
_shelx_F_calc_maximum      245.79 
_exptl_crystal_F_000       704.00 
_reflns_d_resolution_high  0.6397 
 
loop_ 
 _symmetry_equiv_pos_as_xyz 
 'x, y, z' 
 '-x, y, -z+1/2' 
 'x+1/2, y+1/2, z' 
 '-x+1/2, y+1/2, -z+1/2' 
 '-x, -y, -z' 
 'x, -y, z-1/2' 
 '-x+1/2, -y+1/2, -z' 
 'x+1/2, -y+1/2, z-1/2' 
 
_cell_length_a    25.6900 
_cell_length_b     4.8946 
_cell_length_c    11.0970 
_cell_angle_alpha  90.000 
_cell_angle_beta  105.746 
_cell_angle_gamma  90.000 
 
_shelx_F_squared_multiplier     1.000 
 
loop_ 
 _refln_index_h 
 _refln_index_k 
 _refln_index_l 
 _refln_F_squared_calc 
 _refln_F_squared_meas 
 _refln_F_squared_sigma 
 _refln_observed_status 
   4   0   0     3057.93     3284.91     34.66 o 
   6   0   0       49.43       48.82      0.86 o 
   8   0   0      281.39      272.91      3.75 o 
  10   0   0       16.26       29.47      0.89 o 
  12   0   0     3993.82     3754.18     47.00 o 
  14   0   0     4360.45     4354.90     57.45 o 
  16   0   0       65.92       53.84      1.21 o 
  18   0   0     1395.15     1533.99     20.23 o 
  20   0   0      953.86      997.31     13.69 o 
  22   0   0     8929.60     9026.37    130.17 o 
  24   0   0      525.20      539.52      9.59 o 
  26   0   0    10158.57     9709.75    225.00 o 
  28   0   0      243.77      277.17      6.87 o 
  30   0   0      423.41      468.99     10.73 o 
  32   0   0      152.04      172.89      5.43 o 
  34   0   0       31.58       30.72      3.66 o 
  36   0   0        5.06        1.38      2.67 o 
  38   0   0        0.47       -3.18      3.61 o 
   1   1   0      426.81      399.47      3.80 o 
   3   1   0     2075.89     2056.34     19.28 o 
   5   1   0     4241.72     4430.60     40.15 o 
   7   1   0      164.33      157.56      1.65 o 
   9   1   0       24.42        4.44      0.38 o 
  11   1   0     7366.70     7845.20     88.61 o 
  13   1   0      604.04      654.69      6.16 o 
  15   1   0     2309.77     2387.59     23.23 o 
  17   1   0     1799.02     1783.28     42.75 o 
  19   1   0        0.34       -0.15      0.46 o 
  21   1   0     2074.01     2034.96     32.14 o 
  23   1   0      835.77      846.58      9.55 o 
  25   1   0        0.06        0.46      1.16 o 
  27   1   0       77.87       73.08      2.06 o 
  29   1   0        0.00        1.76      1.62 o 
  31   1   0        5.31        4.45      2.01 o 
  33   1   0        3.17        2.98      2.20 o 
  35   1   0      152.81      146.11     14.45 o 
  37   1   0      609.24      583.75     26.26 o 
   0   2   0      318.40      353.39      7.77 o 
   2   2   0     1511.93     1532.24     14.18 o 
   4   2   0    13503.16    13698.49    444.58 o 
   6   2   0      661.21      752.55      7.00 o 
   8   2   0     2185.05     2429.76     22.71 o 
  10   2   0       35.04       42.98      1.61 o 
  12   2   0     1508.91     1508.66     28.89 o 
  14   2   0      757.45      844.48     22.19 o 
  16   2   0      253.52      259.40      3.03 o 
  18   2   0     1473.49     1526.60     34.32 o 
  20   2   0      417.42      397.85     14.43 o 
  22   2   0        8.96        7.04      0.86 o 
  24   2   0      414.44      431.67      6.21 o 
  26   2   0      132.57      131.45      3.00 o 
  28   2   0      649.67      639.40      9.66 o 
  30   2   0     1087.86     1124.29     29.04 o 
  32   2   0       99.18      103.48      5.15 o 
  34   2   0       35.24       37.64      2.76 o 
  36   2   0        3.32        1.12      3.56 o 
   1   3   0        0.93        0.48      0.32 o 
   3   3   0        8.48        2.27      0.48 o 
   5   3   0      951.33     1073.84     11.06 o 
   7   3   0      664.16      765.27      9.08 o 
   9   3   0     1676.73     1757.51     26.40 o 
  11   3   0        1.54        1.94      0.59 o 
  13   3   0      197.59      215.36      3.80 o 
  15   3   0       49.28       41.59      1.40 o 
  17   3   0        0.40        0.82      0.99 o 
  19   3   0       10.64       19.65      1.01 o 
  21   3   0      337.56      358.99      7.62 o 
  23   3   0      171.39      168.37      3.20 o 
  25   3   0        7.91       13.22      1.49 o 
  27   3   0      158.93      170.31      9.16 o 
  29   3   0      701.35      766.33     29.94 o 
  31   3   0        4.03        5.47      2.20 o 
  33   3   0       39.63       37.73      2.99 o 
  35   3   0       79.40       83.95      6.97 o 
   0   4   0     1548.50     1630.85     23.76 o 
   2   4   0       84.18       81.09      1.18 o 
   4   4   0       85.79       99.93      2.05 o 
   6   4   0       58.02       54.98      3.92 o 
   8   4   0     2067.92     2220.74     23.06 o 
  10   4   0      138.28      172.55      2.66 o 
  12   4   0      282.61      387.12      5.37 o 
  14   4   0      801.52      679.05      9.42 o 
  16   4   0      421.74      393.04      6.17 o 
  18   4   0       49.89       47.80      2.00 o 
  20   4   0       51.38       51.34      3.16 o 
  22   4   0      138.99      151.52      5.20 o 
  24   4   0      533.91      584.64     10.70 o 
  26   4   0       33.56       36.96      3.13 o 
  28   4   0       11.49       12.25     11.06 o 
  30   4   0       13.57       11.04      2.61 o 
  32   4   0        5.73       12.66      3.75 o 
   1   5   0     1653.50     1668.82     43.14 o 
   3   5   0       33.49       39.82      1.52 o 
   5   5   0      396.19      397.52      6.69 o 
   7   5   0      599.48      575.06      9.27 o 
   9   5   0      185.36      162.82      3.92 o 
  11   5   0       83.18       68.43      2.78 o 
  13   5   0       59.11       51.86      4.39 o 
  15   5   0      179.66      158.18      4.59 o 
  17   5   0      348.10      342.32      7.82 o 
  19   5   0      150.66      155.18      5.19 o 
  21   5   0      335.89      362.26      8.88 o 
  23   5   0       57.17       58.10      3.74 o 
  25   5   0     1359.73     1474.20     75.27 o 
  27   5   0        8.59        3.73      4.26 o 
  29   5   0       80.61       63.31      9.03 o 
   0   6   0      535.00      527.79     16.94 o 
   2   6   0        1.48        3.18      1.68 o 
   4   6   0     2355.83     2452.81     61.43 o 
   6   6   0        6.63        8.76      2.86 o 
   8   6   0      254.65      274.00      6.63 o 
  10   6   0        1.14        1.53      1.90 o 
  12   6   0        4.36        4.28      1.92 o 
  14   6   0        5.08        6.73      2.30 o 
  16   6   0       14.47       12.84      3.18 o 
  18   6   0      846.45      937.29     27.01 o 
  20   6   0       18.97       17.97      3.44 o 
  22   6   0      978.17      963.18     47.42 o 
   1   7   0      302.07      303.19     12.94 o 
   3   7   0       12.28        6.82      5.34 o 
   5   7   0      607.73      623.03     22.68 o 
   7   7   0       14.06       12.16      7.70 o 
   9   7   0      322.14      324.02     18.58 o 
  11   7   0      242.56      259.57     16.96 o 
  13   7   0       67.48       64.14      7.60 o 
  15   7   0       91.62       78.60      5.30 o 
 -37   1   1       94.78       87.94      4.73 o 
 -35   1   1      606.19      631.58     14.31 o 
 -33   1   1      416.97      431.97      8.49 o 
 -31   1   1      258.33      247.96      6.17 o 
 -29   1   1      173.30      173.41      3.72 o 
 -27   1   1     1870.77     1918.63     22.55 o 
 -25   1   1       79.77       76.82      2.54 o 
 -23   1   1      273.18      260.62      3.84 o 
 -21   1   1     2485.55     2510.27     25.51 o 
 -19   1   1        0.01       -0.28      0.35 o 
 -17   1   1       51.04       79.12      1.18 o 
 -15   1   1      140.33      134.27      4.98 o 
 -13   1   1      388.54      465.22      4.49 o 
 -11   1   1      196.74      240.67      2.89 o 
  -9   1   1    10258.46    10499.92    243.32 o 
  -7   1   1     1599.33     1703.33     39.71 o 
  -3   1   1      346.45      320.36      9.05 o 
  -1   1   1     1786.81     1917.97     27.67 o 
   1   1   1     2244.20     2346.39     16.69 o 
   3   1   1     3052.98     3231.57     23.69 o 
   5   1   1      115.71      157.93      1.28 o 
   7   1   1     1823.21     1835.37     21.26 o 
   9   1   1      289.68      261.29      2.47 o 
  11   1   1      142.92      158.79      2.08 o 
  13   1   1     4805.11     5088.00     45.11 o 
  15   1   1     1265.07     1393.56     12.81 o 
  17   1   1      467.16      388.31      5.29 o 
  19   1   1      987.02     1010.97      9.91 o 
  21   1   1     6832.97     6873.29    133.35 o 
  23   1   1       88.75       84.09      2.56 o 
  25   1   1      740.61      748.05      9.56 o 
  27   1   1       40.57       40.64      3.26 o 
  29   1   1       56.19       57.96      2.26 o 
  31   1   1       23.95       27.07      2.24 o 
  33   1   1       19.59       16.44      2.74 o 
  35   1   1      214.69      199.58      5.73 o 
  37   1   1      187.40      178.62      9.13 o 
 -36   2   1       36.27       32.20      3.29 o 
 -34   2   1       76.59       82.54      5.26 o 
 -32   2   1      178.11      193.94     11.08 o 
 -30   2   1      139.44      156.31      3.64 o 
 -28   2   1       37.83       41.35      3.97 o 
 -26   2   1        3.52        7.45      1.40 o 
 -24   2   1      295.82      314.82      4.92 o 
 -22   2   1        1.01        1.80      1.54 o 
 -20   2   1      268.50      272.92     12.76 o 
 -18   2   1     2772.97     2872.87     27.43 o 
 -16   2   1      216.45      246.13      5.01 o 
 -14   2   1      194.83      199.67      5.52 o 
 -12   2   1       73.82       61.10      0.92 o 
 -10   2   1      339.92      431.94     12.02 o 
  -8   2   1     1161.02     1249.34     23.01 o 
  -6   2   1     1722.18     1885.38     17.65 o 
  -4   2   1       90.62       86.49      1.73 o 
  -2   2   1      306.60      351.56      3.29 o 
   0   2   1     1005.36     1277.83     10.17 o 
   2   2   1      182.58      158.21      1.65 o 
   4   2   1     2017.55     2406.69     22.25 o 
   6   2   1     3077.13     3188.40     48.41 o 
   8   2   1     3485.56     3365.38     33.01 o 
  10   2   1      310.46      325.58      3.29 o 
  12   2   1     2129.99     1960.66     18.76 o 
  14   2   1        5.36        8.28      0.60 o 
  16   2   1      197.55      168.08      2.17 o 
  18   2   1      101.75      119.70      2.48 o 
  20   2   1        4.28        6.92      0.83 o 
  22   2   1      183.19      167.28      3.33 o 
  24   2   1       22.70       20.19      3.35 o 
  26   2   1       78.69       81.79      2.37 o 
  28   2   1       49.90       49.71      2.76 o 
  30   2   1      437.73      465.41     15.32 o 
  32   2   1      328.92      334.64      7.34 o 
  34   2   1        0.00       -2.18      2.18 o 
  36   2   1       25.32       25.10      3.21 o 
 -35   3   1        0.84        2.65      2.78 o 
 -33   3   1      259.50      240.19      7.29 o 
 -31   3   1      110.91      115.06      7.56 o 
 -29   3   1      586.92      664.92     27.60 o 
 -27   3   1      292.92      323.57     15.37 o 
 -25   3   1      194.23      182.34      3.73 o 
 -23   3   1      147.03      162.47      3.53 o 
 -21   3   1       47.12       51.87      1.57 o 
 -19   3   1       71.73       34.27      1.68 o 
 -17   3   1     1540.72     1376.88     28.00 o 
 -15   3   1      262.03      204.00      3.32 o 
 -13   3   1     2646.47     2612.64     29.67 o 
 -11   3   1       93.10      111.37      1.85 o 
  -9   3   1     1514.83     1624.22     17.90 o 
  -7   3   1      106.77      104.23      2.11 o 
  -5   3   1      730.69      752.47     13.32 o 
  -3   3   1     1207.99     1257.73     14.30 o 
  -1   3   1       37.43       44.84      0.73 o 
   1   3   1     3054.70     3086.52     27.07 o 
   3   3   1      490.57      534.92      5.25 o 
   5   3   1     1782.70     1912.30     16.07 o 
   7   3   1     2137.16     2286.19     21.81 o 
   9   3   1      114.13      142.98      1.89 o 
  11   3   1        2.24        1.94      1.16 o 
  13   3   1      289.78      290.31      3.96 o 
  15   3   1       99.13       88.56      3.00 o 
  17   3   1      206.68      199.10      3.48 o 
  19   3   1       12.20       15.42      3.04 o 
  21   3   1      215.28      216.02      3.93 o 
  23   3   1       31.93       28.58      1.54 o 
  25   3   1      907.45      980.71     31.29 o 
  27   3   1       50.39       57.50      3.38 o 
  29   3   1      158.03      136.76      3.62 o 
  31   3   1      158.11      150.58      5.34 o 
  33   3   1      125.41      106.87      5.50 o 
 -32   4   1       15.22       16.43      3.20 o 
 -30   4   1        8.72       10.26      4.05 o 
 -28   4   1        3.20        3.53      1.97 o 
 -26   4   1        8.19        8.71      2.07 o 
 -24   4   1      115.06      109.84      3.24 o 
 -22   4   1       64.00       56.14      2.11 o 
 -20   4   1        0.00        0.64      2.18 o 
 -18   4   1      121.71      113.55      2.69 o 
 -16   4   1      713.29      672.78      9.76 o 
 -14   4   1      227.18      168.90      3.09 o 
 -12   4   1     1366.76     1359.64     14.80 o 
 -10   4   1     1161.42     1185.00     13.55 o 
  -8   4   1      318.97      313.76      4.14 o 
  -6   4   1      611.49      587.67      7.76 o 
  -4   4   1        2.53        2.88      0.49 o 
  -2   4   1        6.56        4.35      0.36 o 
   0   4   1      923.83      975.80     11.61 o 
   2   4   1      666.32      697.78      7.63 o 
   4   4   1       77.33       85.87      1.15 o 
   6   4   1        3.61        4.14      1.00 o 
   8   4   1       30.76       21.50      1.89 o 
  10   4   1     1257.52     1218.43     14.88 o 
  12   4   1      283.45      252.59      5.73 o 
  14   4   1      475.79      424.04      6.29 o 
  16   4   1       24.63       22.26      1.48 o 
  18   4   1        4.98        5.34      1.27 o 
  20   4   1     1751.78     1820.70     25.10 o 
  22   4   1      365.03      402.87      7.33 o 
  24   4   1      279.66      314.90      9.92 o 
  26   4   1       52.22       49.40      6.36 o 
  28   4   1        0.25        7.36      3.89 o 
  30   4   1       16.52       17.40      3.51 o 
  32   4   1        0.00       -0.10      3.51 o 
 -29   5   1      182.45      159.84     13.30 o 
 -27   5   1      615.46      609.49     24.78 o 
 -25   5   1      203.87      205.53     18.73 o 
 -23   5   1      605.20      641.51     17.18 o 
 -21   5   1       86.40       96.13      4.93 o 
 -19   5   1        0.21       -0.37      0.99 o 
 -17   5   1        4.15        1.62      1.88 o 
 -15   5   1      560.57      597.09     12.11 o 
 -13   5   1      237.58      223.95      4.97 o 
 -11   5   1        5.01        5.97      3.80 o 
  -9   5   1       65.45       76.18      2.61 o 
  -7   5   1        0.63       -1.11      1.17 o 
  -5   5   1       20.86       21.27      1.19 o 
  -3   5   1        1.54        1.87      0.95 o 
  -1   5   1     3948.99     3915.35     63.54 o 
   1   5   1       22.71       21.49      0.95 o 
   3   5   1      372.06      368.45      9.71 o 
   5   5   1        5.69        5.94      1.10 o 
   7   5   1       49.91       44.79      1.79 o 
   9   5   1      347.20      309.79     13.28 o 
  11   5   1     1298.43     1252.54     22.48 o 
  13   5   1       19.95       13.82      1.89 o 
  15   5   1       55.49       61.10      5.66 o 
  17   5   1        0.25        1.01      1.66 o 
  19   5   1      393.01      403.98      8.47 o 
  21   5   1      255.64      272.09      8.47 o 
  23   5   1       22.54       30.49      3.48 o 
  25   5   1     1797.26     1874.50     62.73 o 
  27   5   1        1.94        9.90      7.02 o 
 -24   6   1      197.19      171.54     14.87 o 
 -22   6   1     2259.45     2365.33    109.52 o 
 -20   6   1        1.70       -2.49      2.93 o 
 -18   6   1      153.87      173.73      7.04 o 
 -16   6   1      255.34      276.63      7.66 o 
 -14   6   1       16.08       11.75      2.11 o 
 -12   6   1      110.82      115.21      4.41 o 
 -10   6   1       56.83       65.27      3.23 o 
  -8   6   1        0.00        1.27      1.46 o 
  -6   6   1       71.68       75.69      2.98 o 
  -4   6   1     4075.26     4262.74    205.38 o 
  -2   6   1      433.92      459.95     13.49 o 
   0   6   1      131.75      120.61      4.22 o 
   2   6   1       62.84       54.02      2.68 o 
   4   6   1     1372.09     1421.32     41.85 o 
   6   6   1        0.59       -0.17      1.45 o 
   8   6   1        4.21        7.19      2.52 o 
  10   6   1      362.47      366.92     10.39 o 
  12   6   1      227.66      224.20      5.98 o 
  14   6   1        5.09        3.77      2.26 o 
  16   6   1      177.59      186.48      7.30 o 
  18   6   1      421.01      447.91     15.01 o 
  20   6   1      397.90      365.42     15.40 o 
  22   6   1      741.10      709.94     39.06 o 
 -15   7   1      221.91      206.41      9.49 o 
 -13   7   1        0.09       -0.53      4.49 o 
 -11   7   1        0.90        4.56      5.21 o 
  -9   7   1      369.27      321.81     20.00 o 
  -7   7   1       15.40       13.12      5.30 o 
  -5   7   1       68.66       73.02      6.00 o 
  -3   7   1      371.43      378.56     14.86 o 
  -1   7   1       43.84       43.63      4.77 o 
   1   7   1        0.02       -2.56      4.26 o 
   3   7   1       57.83       69.02      9.26 o 
   5   7   1        5.87        7.76      4.48 o 
   7   7   1      194.00      193.85     12.64 o 
   9   7   1        0.26        9.71      7.34 o 
  11   7   1      141.64      138.67     12.15 o 
  13   7   1      106.12      116.98     11.61 o 
 -38   0   2      128.30      118.55      8.10 o 
 -36   0   2        1.40       -1.38      3.40 o 
 -34   0   2        6.98        8.12      2.64 o 
 -32   0   2      658.75      650.19     14.74 o 
 -30   0   2       68.85       79.33      3.31 o 
 -28   0   2      182.56      206.70      5.34 o 
 -26   0   2    10388.20     9962.58    312.95 o 
 -24   0   2       53.21       48.81      1.87 o 
 -22   0   2      607.65      601.24      9.61 o 
 -20   0   2     1337.41     1399.19     19.32 o 
 -18   0   2       57.38       59.91      2.40 o 
 -16   0   2     6760.16     6834.21    103.00 o 
 -14   0   2     3096.68     3751.29     50.73 o 
 -12   0   2     2210.23     2254.64     34.39 o 
 -10   0   2      968.28     1151.03     16.83 o 
  -8   0   2     8854.42     8419.51    194.10 o 
  -6   0   2    10736.92    10301.71    244.06 o 
  -4   0   2     2686.34     2856.44     33.33 o 
  -2   0   2     4249.44     4125.37     46.98 o 
   0   0   2    23088.67    21721.14    478.24 o 
   2   0   2     2816.86     2752.78     26.18 o 
   4   0   2     3249.20     3051.97     28.68 o 
   6   0   2     7664.81     7985.73    113.88 o 
   8   0   2     9066.13     8758.34    140.75 o 
  10   0   2     8689.74     9252.41    170.41 o 
  12   0   2     5887.57     6658.31     81.32 o 
  14   0   2      186.62      143.60      2.72 o 
  16   0   2     2913.23     3072.78     38.99 o 
  18   0   2     1790.07     1758.36     23.40 o 
  20   0   2      579.88      597.17      9.08 o 
  22   0   2       29.81       30.26      1.36 o 
  24   0   2        6.23        5.73      0.94 o 
  26   0   2       42.44       38.98      2.45 o 
  28   0   2      107.51       98.16      3.69 o 
  30   0   2     1079.40     1151.21     23.82 o 
  32   0   2      843.52      926.95     18.86 o 
  34   0   2     1342.17     1407.40     38.74 o 
  36   0   2      470.55      477.96     18.95 o 
 -39   1   2       42.68       36.68      3.49 o 
 -37   1   2      233.82      241.93      7.04 o 
 -35   1   2      246.07      233.70      6.68 o 
 -33   1   2        1.91        3.38      1.83 o 
 -31   1   2     1939.28     1992.04     52.02 o 
 -29   1   2       13.55       13.51      1.52 o 
 -27   1   2     1786.26     1802.76     21.95 o 
 -25   1   2       52.80       54.22      1.60 o 
 -23   1   2       86.85       88.43      1.91 o 
 -21   1   2        2.06        3.56      0.53 o 
 -19   1   2     1239.18     1256.51     56.47 o 
 -17   1   2      704.50      718.02     21.25 o 
 -15   1   2       98.05      114.12      1.63 o 
 -13   1   2     2782.70     2851.71     54.06 o 
 -11   1   2     2094.41     2348.52     57.47 o 
  -9   1   2     6892.52     7334.65     98.04 o 
  -7   1   2      899.18      865.03      9.41 o 
  -5   1   2    60414.10    58407.19   1284.70 o 
  -3   1   2      295.90      261.64      2.47 o 
  -1   1   2     6902.84     6563.99    242.75 o 
   1   1   2      347.74      360.08      2.77 o 
   3   1   2      195.82      185.70      1.59 o 
   5   1   2        9.26       16.11      0.32 o 
   7   1   2     7661.75     7382.37     71.33 o 
   9   1   2     2662.89     2795.52     21.27 o 
  11   1   2       60.06      103.98      1.68 o 
  13   1   2      303.01      305.43      3.32 o 
  15   1   2       21.72       17.97      0.74 o 
  17   1   2     2773.10     2710.65     23.90 o 
  19   1   2       29.33       43.09      3.30 o 
  21   1   2     4845.77     4771.75     43.98 o 
  23   1   2      148.85      127.47      2.22 o 
  25   1   2       66.92       64.03      1.79 o 
  27   1   2       41.60       46.18      1.83 o 
  29   1   2        7.33       10.03      2.51 o 
  31   1   2        4.92        4.26      2.01 o 
  33   1   2      143.08      154.03      5.06 o 
  35   1   2       27.99       28.75      2.95 o 
 -38   2   2      112.44       85.66      4.77 o 
 -36   2   2       11.85       15.89      2.79 o 
 -34   2   2      280.06      291.65      7.10 o 
 -32   2   2      570.43      599.41     28.82 o 
 -30   2   2       58.69       70.73      2.44 o 
 -28   2   2      278.82      278.61      6.02 o 
 -26   2   2      339.60      336.28      6.81 o 
 -24   2   2        9.50       17.22      1.11 o 
 -22   2   2     1232.19     1184.67     37.55 o 
 -20   2   2        4.44       10.96      0.96 o 
 -18   2   2      328.47      312.29      6.92 o 
 -16   2   2      825.62      936.75     29.66 o 
 -14   2   2     2497.35     2638.59     24.76 o 
 -12   2   2      232.16      238.32      4.30 o 
 -10   2   2     5428.77     6018.74     96.51 o 
  -8   2   2      290.74      376.90      7.62 o 
  -6   2   2     3724.82     4200.22    100.67 o 
  -4   2   2     7096.40     7240.64    173.19 o 
  -2   2   2     5890.11     5605.57     60.27 o 
   0   2   2      202.42      269.23      3.89 o 
   2   2   2     6723.24     6694.65    137.88 o 
   4   2   2       64.66       44.18      1.09 o 
   6   2   2     1789.46     1871.90     26.82 o 
   8   2   2      662.11      643.28      5.89 o 
  10   2   2      445.10      418.77      4.15 o 
  12   2   2       98.48      132.09      2.97 o 
  14   2   2       97.09       85.46      2.48 o 
  16   2   2    11642.04    11905.33    147.39 o 
  18   2   2      930.16      897.07     12.06 o 
  20   2   2      349.28      352.54      4.66 o 
  22   2   2      226.21      216.97      5.91 o 
  24   2   2      193.45      180.60      4.99 o 
  26   2   2        6.01        3.68      1.76 o 
  28   2   2      565.05      560.04     23.17 o 
  30   2   2       86.63       88.99      3.41 o 
  32   2   2      303.15      295.76      7.65 o 
  34   2   2        2.57        2.74      2.30 o 
 -35   3   2        4.01        7.46      3.00 o 
 -33   3   2      295.02      285.85      7.88 o 
 -31   3   2      261.92      279.99      6.76 o 
 -29   3   2       23.65       23.42      2.28 o 
 -27   3   2       92.64       99.44      2.69 o 
 -25   3   2       19.78       24.72      1.49 o 
 -23   3   2     1335.53     1331.94     26.72 o 
 -21   3   2      773.72      732.20     10.42 o 
 -19   3   2     1812.01     1619.10     42.73 o 
 -17   3   2      216.07      257.78      3.81 o 
 -15   3   2      188.36      145.09      3.47 o 
 -13   3   2      262.70      304.22      4.20 o 
 -11   3   2      137.31      127.81      2.10 o 
  -9   3   2      455.03      406.08      6.24 o 
  -7   3   2      228.76      272.51      3.01 o 
  -5   3   2      166.95      174.20      2.21 o 
  -3   3   2      235.78      220.44      2.49 o 
  -1   3   2     1708.65     1825.22     34.07 o 
   1   3   2      304.00      326.96      7.47 o 
   3   3   2     8184.58     8612.55    160.82 o 
   5   3   2     1207.82     1276.27     30.18 o 
   7   3   2      793.27      936.52     10.05 o 
   9   3   2       91.69       86.43      1.34 o 
  11   3   2       34.86       29.53      0.86 o 
  13   3   2       16.64       17.43      0.76 o 
  15   3   2      333.38      318.00      4.77 o 
  17   3   2        5.99        5.96      1.11 o 
  19   3   2        1.49        2.76      2.14 o 
  21   3   2       23.97       22.74      2.27 o 
  23   3   2       40.92       37.00      1.73 o 
  25   3   2      943.55     1020.98     34.14 o 
  27   3   2      130.88      137.21      6.23 o 
  29   3   2      506.98      531.02     10.03 o 
  31   3   2      197.10      193.81      7.03 o 
  33   3   2        6.21       20.94      3.89 o 
 -32   4   2       88.15       89.57      5.77 o 
 -30   4   2        6.24        6.51      2.11 o 
 -28   4   2      117.61      126.09      4.49 o 
 -26   4   2      265.72      272.94      7.71 o 
 -24   4   2       26.83       30.06      2.11 o 
 -22   4   2      868.76      886.16     12.84 o 
 -20   4   2        0.08        1.56      1.24 o 
 -18   4   2      327.09      303.58      5.59 o 
 -16   4   2       85.19       69.85      3.29 o 
 -14   4   2       52.74       30.97      1.41 o 
 -12   4   2       13.87        5.05      0.75 o 
 -10   4   2       30.72       47.63      3.97 o 
  -8   4   2      770.12      740.74      8.93 o 
  -6   4   2     1627.16     1661.96     18.95 o 
  -4   4   2      255.81      250.80      3.44 o 
  -2   4   2     1420.74     1463.27     15.00 o 
   0   4   2      285.48      279.83      5.00 o 
   2   4   2      244.38      241.80      3.01 o 
   4   4   2     1228.48     1323.84     16.45 o 
   6   4   2      124.49      119.68      3.94 o 
   8   4   2      443.60      451.88      6.67 o 
  10   4   2      168.64      169.13      3.40 o 
  12   4   2      156.61      132.33      3.21 o 
  14   4   2      151.06      171.12      3.53 o 
  16   4   2      234.90      270.17      5.28 o 
  18   4   2      150.48      149.83      3.48 o 
  20   4   2     3768.95     4048.65     55.35 o 
  22   4   2        1.87        3.63      2.50 o 
  24   4   2      162.72      181.37      5.06 o 
  26   4   2      189.59      182.29      5.20 o 
  28   4   2       23.24       21.93      3.45 o 
  30   4   2       57.78       51.35      8.72 o 
 -29   5   2       29.37       20.07      6.48 o 
 -27   5   2     2075.37     2119.38     70.82 o 
 -25   5   2       93.88       85.45      9.46 o 
 -23   5   2      823.43      893.35     21.19 o 
 -21   5   2       14.13       16.43      2.53 o 
 -19   5   2       11.70        7.60      1.91 o 
 -17   5   2       82.32       91.39      3.76 o 
 -15   5   2       66.65       72.16      2.65 o 
 -13   5   2     1185.94     1262.13     20.78 o 
 -11   5   2        1.46        1.69      1.48 o 
  -9   5   2      116.02      120.56      6.44 o 
  -7   5   2      167.24      178.09      3.70 o 
  -5   5   2      790.34      834.69     22.07 o 
  -3   5   2       50.37       51.67      1.83 o 
  -1   5   2     4051.63     4078.66    119.91 o 
   1   5   2        2.57        2.48      0.84 o 
   3   5   2      221.52      219.06     10.62 o 
   5   5   2        3.77        4.64      1.00 o 
   7   5   2        0.49       -0.34      0.96 o 
   9   5   2      480.74      446.51     11.34 o 
  11   5   2      425.43      388.68      8.49 o 
  13   5   2       90.42       88.98      3.16 o 
  15   5   2      471.01      483.24      9.27 o 
  17   5   2        0.01        4.04      1.94 o 
  19   5   2       47.49       53.35      3.00 o 
  21   5   2     1106.88     1155.04     29.74 o 
  23   5   2      175.44      181.54      7.61 o 
  25   5   2      253.44      229.57     11.89 o 
  27   5   2       24.87       20.07      7.39 o 
 -24   6   2       65.93       50.12      8.04 o 
 -22   6   2      773.83      814.79     41.84 o 
 -20   6   2       63.78       56.96      4.33 o 
 -18   6   2        0.12       -0.37      2.93 o 
 -16   6   2      116.90      125.74      4.58 o 
 -14   6   2        0.07        0.67      1.93 o 
 -12   6   2      310.59      318.55      8.42 o 
 -10   6   2      106.89      115.48      4.05 o 
  -8   6   2      306.17      315.27      7.65 o 
  -6   6   2        0.05       -0.57      1.69 o 
  -4   6   2      115.84      107.72      4.05 o 
  -2   6   2      220.16      217.99      5.92 o 
   0   6   2       49.14       38.22     10.95 o 
   2   6   2       14.53       16.72      7.88 o 
   4   6   2       17.36       16.57      4.73 o 
   6   6   2      326.05      333.95      9.25 o 
   8   6   2      194.39      193.58      6.04 o 
  10   6   2      148.40      147.11      9.87 o 
  12   6   2       23.05       23.01      2.65 o 
  14   6   2      198.66      187.76      5.63 o 
  16   6   2      274.33      265.94     16.17 o 
  18   6   2       12.72       10.96      2.91 o 
  20   6   2       78.66       66.81      5.23 o 
  22   6   2        0.36       14.90     10.51 o 
 -15   7   2       30.44       32.10      3.74 o 
 -13   7   2        6.41        2.33      5.42 o 
 -11   7   2       18.38       19.05      3.88 o 
  -9   7   2     3300.19     3420.60    105.18 o 
  -7   7   2      330.01      369.76     14.69 o 
  -5   7   2      536.28      543.28     28.88 o 
  -3   7   2       42.57       41.47      5.99 o 
  -1   7   2       34.76       31.06      5.99 o 
   1   7   2        0.78        4.26      7.03 o 
   3   7   2      154.34      171.80     11.91 o 
   5   7   2      123.66      143.08     14.32 o 
   7   7   2        0.40        7.37      5.10 o 
   9   7   2       13.04        9.71      5.46 o 
  11   7   2      204.96      199.93     14.59 o 
  13   7   2      717.28      713.77     41.37 o 
 -39   1   3       19.50       15.36      2.82 o 
 -37   1   3      219.49      225.13      6.46 o 
 -35   1   3      582.86      612.71     11.50 o 
 -33   1   3        0.50        1.89      1.84 o 
 -31   1   3     2786.71     2744.20     40.19 o 
 -29   1   3      113.56      118.08      2.81 o 
 -27   1   3      164.49      190.41      3.32 o 
 -25   1   3       10.91        9.24      1.13 o 
 -23   1   3       98.00       93.31      3.08 o 
 -21   1   3      508.94      505.92     10.44 o 
 -19   1   3      200.55      248.32      9.91 o 
 -17   1   3      923.15      896.71     10.22 o 
 -15   1   3       46.64       40.31      0.92 o 
 -13   1   3     3219.38     3594.62     85.41 o 
 -11   1   3     8457.30     8677.16    126.31 o 
  -9   1   3      725.31      932.64      8.03 o 
  -7   1   3     5394.59     5426.62    178.20 o 
  -5   1   3    17532.85    16487.23    271.07 o 
  -3   1   3      924.27      877.24     24.71 o 
  -1   1   3     1163.17      909.82     13.39 o 
   1   1   3     4254.74     4227.72     69.50 o 
   3   1   3     2523.26     2506.11     26.45 o 
   5   1   3      466.05      536.73      6.46 o 
   7   1   3     8150.65     8499.85     86.25 o 
   9   1   3       13.54        0.62      0.40 o 
  11   1   3     5587.23     5680.64     49.75 o 
  13   1   3      377.92      428.85      4.23 o 
  15   1   3       24.97       26.43      1.76 o 
  17   1   3      602.25      605.56      6.11 o 
  19   1   3      332.42      374.19      4.37 o 
  21   1   3       61.49       62.26      1.61 o 
  23   1   3     1603.55     1499.21     16.97 o 
  25   1   3        0.03        1.30      1.31 o 
  27   1   3       98.77      108.25      2.89 o 
  29   1   3      209.06      225.11      6.97 o 
  31   1   3      269.69      279.08      6.43 o 
  33   1   3       59.80       52.97      3.13 o 
  35   1   3       47.85       37.25      4.71 o 
 -38   2   3       90.97       82.56      9.95 o 
 -36   2   3      251.65      225.48      6.56 o 
 -34   2   3      188.73      194.71      5.49 o 
 -32   2   3      191.86      193.59      4.57 o 
 -30   2   3       13.78        9.88      2.14 o 
 -28   2   3      111.32      115.19      5.52 o 
 -26   2   3      409.52      418.72      6.68 o 
 -24   2   3      277.47      212.50      9.29 o 
 -22   2   3       72.67       52.96      4.92 o 
 -20   2   3      170.57      143.30      7.29 o 
 -18   2   3     1004.30     1106.61     12.87 o 
 -16   2   3      382.14      367.63      6.13 o 
 -14   2   3       32.20       70.01      1.08 o 
 -12   2   3      749.28      890.55     22.14 o 
 -10   2   3     8097.98     8239.63    345.78 o 
  -8   2   3      312.60      317.24     10.61 o 
  -6   2   3      690.99      794.54     33.98 o 
  -4   2   3       37.44       34.26      1.32 o 
  -2   2   3     3873.09     4325.21     62.78 o 
   0   2   3     2193.82     2442.93     51.10 o 
   2   2   3      354.02      448.80      4.48 o 
   4   2   3      259.70      259.78      6.15 o 
   6   2   3      276.57      353.94      3.29 o 
   8   2   3      661.08      714.04     10.75 o 
  10   2   3       41.22       37.20      0.71 o 
  12   2   3     1688.01     1556.33     13.04 o 
  14   2   3      245.13      229.13      2.65 o 
  16   2   3     5143.90     4884.99     44.01 o 
  18   2   3       66.86       63.32      1.40 o 
  20   2   3      114.22      114.77      2.19 o 
  22   2   3       16.76       21.74      1.29 o 
  24   2   3      501.84      496.04      7.48 o 
  26   2   3      242.06      237.95      4.66 o 
  28   2   3       26.83       17.57      2.14 o 
  30   2   3        0.44       -0.26      2.55 o 
  32   2   3       17.99       21.86      6.51 o 
  34   2   3        0.07        2.99      2.46 o 
 -35   3   3      152.44      141.20      5.97 o 
 -33   3   3       48.31       47.43      3.04 o 
 -31   3   3      278.90      287.87      6.93 o 
 -29   3   3      197.94      206.55      4.76 o 
 -27   3   3      454.56      439.82     13.84 o 
 -25   3   3       92.28       99.52      2.91 o 
 -23   3   3      145.14      157.51      3.48 o 
 -21   3   3      115.52       81.54      2.41 o 
 -19   3   3      142.70       81.05      1.96 o 
 -17   3   3      122.60       88.30      4.80 o 
 -15   3   3      578.29      586.90      7.43 o 
 -13   3   3      341.45      338.99      4.48 o 
 -11   3   3       48.71       27.69      2.30 o 
  -9   3   3       74.52       68.41      3.42 o 
  -7   3   3     1297.92     1239.69     23.95 o 
  -5   3   3        0.02        2.12      0.29 o 
  -3   3   3     1780.37     1770.73     17.55 o 
  -1   3   3     3340.91     3483.56     36.97 o 
   1   3   3      902.34      862.91      8.72 o 
   3   3   3      106.86      126.14      1.78 o 
   5   3   3       75.58       88.29      2.32 o 
   7   3   3       21.28       31.01      2.15 o 
   9   3   3      298.79      303.64      7.35 o 
  11   3   3     1762.06     1715.84     16.21 o 
  13   3   3       25.61       23.71      1.83 o 
  15   3   3     2283.64     2313.71     29.12 o 
  17   3   3       46.42       44.40      1.88 o 
  19   3   3      198.04      198.72      3.69 o 
  21   3   3      202.67      202.43      4.01 o 
  23   3   3      383.82      395.49      6.82 o 
  25   3   3      144.78      142.11      5.86 o 
  27   3   3      715.45      759.50     20.39 o 
  29   3   3        0.03       -0.31      2.70 o 
  31   3   3       89.13       78.76      4.79 o 
  33   3   3      431.72      408.22     16.96 o 
 -34   4   3       15.18        9.02      3.82 o 
 -32   4   3      722.44      715.23     19.08 o 
 -30   4   3        5.51        5.72      2.44 o 
 -28   4   3      330.88      360.88      7.32 o 
 -26   4   3      291.51      308.83      6.17 o 
 -24   4   3      261.29      259.13      9.91 o 
 -22   4   3      119.42      129.25      3.47 o 
 -20   4   3      118.58      124.46     10.12 o 
 -18   4   3      120.41      133.75      5.70 o 
 -16   4   3       93.30       90.70      2.94 o 
 -14   4   3      120.45      111.06      2.29 o 
 -12   4   3       41.34       42.43      1.61 o 
 -10   4   3        0.00        0.49      0.67 o 
  -8   4   3      280.29      284.95      3.77 o 
  -6   4   3     5471.39     5471.33     66.76 o 
  -4   4   3      394.01      392.10      4.52 o 
  -2   4   3      325.25      369.80      4.75 o 
   0   4   3        6.52        6.38      0.81 o 
   2   4   3       14.99       13.44      0.67 o 
   4   4   3      186.63      181.72      2.85 o 
   6   4   3      265.44      289.77      5.15 o 
   8   4   3      279.83      287.68      8.91 o 
  10   4   3       12.30       10.45      1.20 o 
  12   4   3      296.42      285.85      5.18 o 
  14   4   3      268.00      277.58      5.23 o 
  16   4   3     1440.59     1454.07     22.46 o 
  18   4   3        0.24       -1.06      1.61 o 
  20   4   3      300.69      286.13      6.05 o 
  22   4   3       24.75       27.73      2.06 o 
  24   4   3      200.79      228.68      8.41 o 
  26   4   3       71.49       71.92      3.96 o 
  28   4   3       68.19       73.33      6.28 o 
  30   4   3        0.21        4.92      2.98 o 
 -29   5   3       61.63       48.67      7.05 o 
 -27   5   3     1974.19     2030.29     53.88 o 
 -25   5   3        7.42        5.33      2.81 o 
 -23   5   3      227.91      243.09      7.00 o 
 -21   5   3      166.96      159.95      4.45 o 
 -19   5   3       20.82       26.71      2.61 o 
 -17   5   3     1105.00     1161.80     21.36 o 
 -15   5   3      132.62      129.57      3.84 o 
 -13   5   3       97.87       95.84      4.37 o 
 -11   5   3        4.81        2.51      2.40 o 
  -9   5   3      491.14      492.20      7.93 o 
  -7   5   3      760.98      778.73     24.79 o 
  -5   5   3        0.07       -1.07      1.49 o 
  -3   5   3       11.57       13.62      1.41 o 
  -1   5   3     3057.54     3160.75     92.38 o 
   1   5   3       31.24       31.65      2.06 o 
   3   5   3      496.43      497.60      8.41 o 
   5   5   3      941.03      920.17     21.68 o 
   7   5   3        1.85       -1.50      1.50 o 
   9   5   3      148.74      128.48      3.96 o 
  11   5   3       67.16       60.32      2.69 o 
  13   5   3       15.71       21.12      3.09 o 
  15   5   3       95.75       96.39      3.64 o 
  17   5   3      449.64      487.46      9.64 o 
  19   5   3      394.88      442.05      9.73 o 
  21   5   3      236.92      232.29      7.36 o 
  23   5   3      135.81      117.17      6.75 o 
  25   5   3      123.54      123.55      8.03 o 
 -24   6   3       47.83       41.07      7.93 o 
 -22   6   3      279.03      301.03     20.41 o 
 -20   6   3      372.76      374.37     14.49 o 
 -18   6   3      205.08      208.59      7.56 o 
 -16   6   3        1.07        0.02      2.44 o 
 -14   6   3      331.74      365.65     13.17 o 
 -12   6   3      103.79      114.57      6.40 o 
 -10   6   3      641.93      665.86     14.21 o 
  -8   6   3       66.34       64.56      3.36 o 
  -6   6   3       76.48       73.11      9.40 o 
  -4   6   3       22.43       21.32      1.90 o 
  -2   6   3       73.05       63.42      3.38 o 
   0   6   3       21.23       18.55      2.49 o 
   2   6   3      154.38      148.71      5.17 o 
   4   6   3      370.72      386.35     25.09 o 
   6   6   3     1037.13     1002.37     47.19 o 
   8   6   3        9.00        9.00      2.04 o 
  10   6   3      120.55      116.48      4.22 o 
  12   6   3      549.84      530.45     11.85 o 
  14   6   3        4.32        1.71      2.90 o 
  16   6   3        3.18        0.63      2.82 o 
  18   6   3      349.57      354.83     15.16 o 
  20   6   3       50.97       54.91      5.96 o 
 -13   7   3       98.38      102.92     10.89 o 
 -11   7   3        9.54        4.70      4.78 o 
  -9   7   3      471.92      429.61     23.11 o 
  -7   7   3       46.65       40.94      6.48 o 
  -5   7   3       15.41       13.12      5.45 o 
  -3   7   3       10.46       17.47      6.29 o 
  -1   7   3       67.27       48.81      8.65 o 
   1   7   3      183.10      174.52     11.99 o 
   3   7   3        0.06       -5.35      6.29 o 
   5   7   3        8.55        8.17      5.72 o 
   7   7   3      159.51      178.91     14.08 o 
   9   7   3       12.76       17.99      7.35 o 
  11   7   3       67.63       72.49     11.78 o 
 -40   0   4     1455.52     1275.86     67.87 o 
 -38   0   4        0.25        1.38      2.77 o 
 -36   0   4        9.63       14.04      3.48 o 
 -34   0   4       22.30       22.93      3.07 o 
 -32   0   4       44.64       38.22      2.68 o 
 -30   0   4       27.44       24.95      2.68 o 
 -28   0   4       16.46       17.64      1.74 o 
 -26   0   4        3.04        2.33      1.48 o 
 -24   0   4      387.44      355.67      7.79 o 
 -22   0   4        4.05        4.70      1.30 o 
 -20   0   4      272.53      263.97      5.70 o 
 -18   0   4     4270.48     4528.71     73.86 o 
 -16   0   4     7130.34     7375.64    121.28 o 
 -14   0   4     6898.40     7067.57    113.53 o 
 -12   0   4     3215.47     3193.28     43.30 o 
 -10   0   4        6.05       15.78      0.98 o 
  -8   0   4       43.86       24.96      0.82 o 
  -6   0   4     9910.77     9072.15    145.52 o 
  -4   0   4     4372.41     3934.32     57.34 o 
  -2   0   4     4487.40     3996.50     59.12 o 
   0   0   4       14.15       28.03      0.98 o 
   2   0   4    19497.82    18869.07    430.49 o 
   4   0   4     1147.65     1289.79     16.33 o 
   6   0   4     2409.72     2608.92     31.72 o 
   8   0   4     4206.65     4322.72     54.51 o 
  10   0   4     2900.18     2991.61     37.36 o 
  12   0   4       50.49       57.39      1.71 o 
  14   0   4     3814.39     4259.56     54.04 o 
  16   0   4     1458.18     1343.42     19.69 o 
  18   0   4     2930.99     2498.14     34.10 o 
  20   0   4       12.62       14.66      1.50 o 
  22   0   4        2.78        1.80      1.28 o 
  24   0   4        2.52        5.35      1.48 o 
  26   0   4       73.60       82.67      3.57 o 
  28   0   4     1039.00     1071.32     21.63 o 
  30   0   4       86.45       93.91      4.20 o 
  32   0   4     1087.71     1156.03     32.99 o 
  34   0   4        9.68        7.54      5.84 o 
 -39   1   4      143.82      136.82      6.14 o 
 -37   1   4        5.79        9.08      4.69 o 
 -35   1   4        0.00       -0.05      2.71 o 
 -33   1   4       35.16       38.09      2.11 o 
 -31   1   4     1204.19     1257.18     17.77 o 
 -29   1   4       68.30       48.63      2.00 o 
 -27   1   4      614.72      614.17      8.95 o 
 -25   1   4       19.42       25.85      1.46 o 
 -23   1   4     1090.04     1089.75     18.74 o 
 -21   1   4     1020.97     1043.98     12.44 o 
 -19   1   4        7.88       11.39      1.22 o 
 -17   1   4      150.48      163.82      2.70 o 
 -15   1   4       16.70       15.18      2.23 o 
 -13   1   4      203.79      169.98      2.18 o 
 -11   1   4        2.11        0.75      0.38 o 
  -9   1   4     1639.53     1562.52     53.09 o 
  -7   1   4       61.55      100.39      1.44 o 
  -5   1   4     3963.46     4314.03    108.88 o 
  -3   1   4     1994.13     2057.60     64.53 o 
  -1   1   4     1548.53     1576.57     29.11 o 
   1   1   4     1795.42     1903.88     18.82 o 
   3   1   4     7706.88     7402.64     65.02 o 
   5   1   4     2585.77     2644.02     21.82 o 
   7   1   4      114.77      181.84      2.26 o 
   9   1   4       19.83       15.67      0.70 o 
  11   1   4       87.57       99.30      1.45 o 
  13   1   4     1545.02     1447.26     13.05 o 
  15   1   4       10.15        8.68      0.93 o 
  17   1   4      278.68      272.73      4.43 o 
  19   1   4      575.03      473.18      5.23 o 
  21   1   4       61.64       53.92      1.39 o 
  23   1   4      150.33      123.24      4.24 o 
  25   1   4      846.53      860.78     11.30 o 
  27   1   4      470.03      536.92      8.72 o 
  29   1   4      401.77      413.50      9.03 o 
  31   1   4      281.96      298.50      7.69 o 
  33   1   4        0.59       -2.50      3.15 o 
 -38   2   4        0.24       -2.24      4.63 o 
 -36   2   4     1922.13     1905.73     37.88 o 
 -34   2   4       86.00       83.73      4.17 o 
 -32   2   4     1245.28     1276.53     19.83 o 
 -30   2   4      305.76      308.96      5.37 o 
 -28   2   4        2.30        4.73      1.54 o 
 -26   2   4      337.35      300.08     11.58 o 
 -24   2   4     1729.51     1524.42     31.42 o 
 -22   2   4      155.97      177.17      3.70 o 
 -20   2   4      223.17      178.69      3.86 o 
 -18   2   4      139.02      129.15      6.64 o 
 -16   2   4      156.26      164.40      2.51 o 
 -14   2   4       94.55      106.28      1.73 o 
 -12   2   4       50.19       54.91      2.59 o 
 -10   2   4    21616.62    22757.78    328.58 o 
  -8   2   4        4.67        4.54      0.45 o 
  -6   2   4        3.65        2.60      0.38 o 
  -4   2   4       40.45       43.02      3.20 o 
  -2   2   4     4588.48     4659.14     60.91 o 
   0   2   4     1641.25     1722.85     20.16 o 
   2   2   4     2023.22     2160.03     20.35 o 
   4   2   4      313.47      262.12      5.01 o 
   6   2   4      461.56      478.52     10.83 o 
   8   2   4      274.42      298.26      8.01 o 
  10   2   4        5.50        1.62      0.96 o 
  12   2   4     1628.94     1558.49     14.39 o 
  14   2   4      946.16      937.46      9.54 o 
  16   2   4     1622.94     1565.91     15.61 o 
  18   2   4      556.13      527.41      6.53 o 
  20   2   4       31.36       30.01      1.53 o 
  22   2   4       25.46       25.06      1.54 o 
  24   2   4      389.07      346.94      5.71 o 
  26   2   4      413.12      437.70      7.75 o 
  28   2   4       14.07       10.87      2.30 o 
  30   2   4        8.52        7.80      2.28 o 
  32   2   4       23.87       22.09      2.87 o 
 -35   3   4        0.15       -1.42      2.90 o 
 -33   3   4       87.59       91.56      4.08 o 
 -31   3   4      158.44      163.12      5.44 o 
 -29   3   4      164.45      158.72      4.06 o 
 -27   3   4       29.16       25.94      3.39 o 
 -25   3   4        4.43        7.12      1.64 o 
 -23   3   4      338.32      320.38      7.76 o 
 -21   3   4      656.38      655.34     18.52 o 
 -19   3   4      241.19      204.64      4.71 o 
 -17   3   4      895.80      886.80     10.21 o 
 -15   3   4     1043.43     1190.19     25.64 o 
 -13   3   4      439.45      419.53     16.03 o 
 -11   3   4     7844.38     8053.97    115.47 o 
  -9   3   4     1022.19     1103.24     53.70 o 
  -7   3   4      110.98      160.46      6.63 o 
  -5   3   4     1220.03     1282.07     23.27 o 
  -3   3   4        1.95        2.67      0.63 o 
  -1   3   4      163.07      143.41      2.19 o 
   1   3   4        2.97        3.23      0.63 o 
   3   3   4        0.33        0.64      0.54 o 
   5   3   4     1625.08     1632.67     17.94 o 
   7   3   4       89.17       76.13      1.53 o 
   9   3   4      366.32      380.55      4.35 o 
  11   3   4     9716.70     9820.53    333.60 o 
  13   3   4     1192.03     1145.93     14.73 o 
  15   3   4     2992.46     2981.65     67.64 o 
  17   3   4      490.85      486.76      7.52 o 
  19   3   4      101.61      104.45      8.08 o 
  21   3   4      108.70      105.34      2.85 o 
  23   3   4      183.86      178.11      3.88 o 
  25   3   4       68.47       67.79      2.92 o 
  27   3   4      106.30       94.26      4.08 o 
  29   3   4        0.84        8.23      3.21 o 
  31   3   4       20.66       25.26      4.16 o 
 -34   4   4       18.95       17.77      4.60 o 
 -32   4   4     1991.80     2021.40     54.45 o 
 -30   4   4       24.38       21.39      7.36 o 
 -28   4   4     2601.92     2753.47     91.53 o 
 -26   4   4        5.50        6.82      2.44 o 
 -24   4   4       42.84       44.87      2.69 o 
 -22   4   4        0.64        4.12      1.61 o 
 -20   4   4       52.44       45.87      2.94 o 
 -18   4   4      444.63      463.09     10.45 o 
 -16   4   4        1.01        0.87      1.17 o 
 -14   4   4        4.30        4.85      1.03 o 
 -12   4   4      605.01      599.25      9.34 o 
 -10   4   4       24.72       21.63      1.10 o 
  -8   4   4      207.10      197.00      7.79 o 
  -6   4   4    12230.52    13407.32    452.81 o 
  -4   4   4       82.71       76.43      2.34 o 
  -2   4   4     1114.74     1126.72     13.96 o 
   0   4   4      642.84      632.91      8.05 o 
   2   4   4       56.01       67.43      5.52 o 
   4   4   4       19.69       20.48      1.30 o 
   6   4   4      270.52      239.94      4.37 o 
   8   4   4       80.87       78.98      2.20 o 
  10   4   4       52.13       56.98      4.77 o 
  12   4   4      395.56      400.21      7.01 o 
  14   4   4      573.98      570.94      9.38 o 
  16   4   4      909.56      909.43     24.93 o 
  18   4   4      764.55      770.42     12.54 o 
  20   4   4     2511.47     2649.79     40.44 o 
  22   4   4      588.47      648.36     11.88 o 
  24   4   4        2.57        3.96      2.26 o 
  26   4   4      200.35      207.89      7.25 o 
  28   4   4      147.75      138.84      9.51 o 
 -29   5   4        9.17        4.68      5.68 o 
 -27   5   4      315.03      316.69     10.94 o 
 -25   5   4       15.07       14.94      3.34 o 
 -23   5   4       42.60       44.73      2.90 o 
 -21   5   4       57.36       58.78      3.45 o 
 -19   5   4       38.64       46.06      2.87 o 
 -17   5   4       71.74       82.35      6.73 o 
 -15   5   4     1153.49     1244.42     30.59 o 
 -13   5   4       11.98       16.29      2.61 o 
 -11   5   4      122.51      126.12      7.87 o 
  -9   5   4        5.50        8.90      1.38 o 
  -7   5   4      103.61      105.31      3.22 o 
  -5   5   4       46.39       37.82      1.88 o 
  -3   5   4      124.06      123.47      3.90 o 
  -1   5   4       64.63       71.44      2.00 o 
   1   5   4        3.08        5.92      3.36 o 
   3   5   4       38.83       37.29      2.00 o 
   5   5   4      121.96      114.26      2.77 o 
   7   5   4     1094.52     1043.53     16.98 o 
   9   5   4      477.82      475.05     19.35 o 
  11   5   4      142.53      151.18      4.57 o 
  13   5   4        4.38        3.82      1.83 o 
  15   5   4       20.19       21.85      2.66 o 
  17   5   4       16.59       14.61      3.89 o 
  19   5   4      482.51      548.27     13.11 o 
  21   5   4      128.19      126.03      5.45 o 
  23   5   4       13.39       13.35      4.30 o 
  25   5   4       15.66       17.13      4.02 o 
 -24   6   4        0.62       -5.95      5.95 o 
 -22   6   4      113.48      122.63     11.43 o 
 -20   6   4        6.55        2.40      6.32 o 
 -18   6   4       87.84       87.68      7.46 o 
 -16   6   4        0.01        0.09      2.34 o 
 -14   6   4      223.39      250.02      8.81 o 
 -12   6   4      226.81      245.47      9.05 o 
 -10   6   4      601.99      629.25     18.13 o 
  -8   6   4       25.25       26.09      2.63 o 
  -6   6   4       13.59       13.35      2.57 o 
  -4   6   4       12.79       12.79      1.71 o 
  -2   6   4      162.81      151.22      5.34 o 
   0   6   4      248.67      265.68      9.61 o 
   2   6   4       55.44       52.43      4.72 o 
   4   6   4      213.84      202.70     10.40 o 
   6   6   4        0.94        5.17      2.31 o 
   8   6   4       62.75       51.89      4.13 o 
  10   6   4       15.30       13.32      6.38 o 
  12   6   4      305.69      301.10      9.74 o 
  14   6   4      417.62      410.58     12.60 o 
  16   6   4       40.22       34.37      3.53 o 
  18   6   4       13.54       16.11      4.80 o 
 -15   7   4      291.62      236.83     12.71 o 
 -13   7   4      135.45      105.66      6.16 o 
 -11   7   4      353.14      306.08     18.78 o 
  -9   7   4      265.41      266.28     18.87 o 
  -7   7   4       10.95        7.25      7.23 o 
  -5   7   4       19.68       32.10      7.96 o 
  -3   7   4       52.88       57.07      7.33 o 
  -1   7   4       11.57       13.88      5.46 o 
   1   7   4        2.54       11.39      7.46 o 
   3   7   4      223.36      212.99     14.16 o 
   5   7   4        1.98        2.97      6.79 o 
   7   7   4       58.84       35.58      6.65 o 
   9   7   4        0.16       -2.33      4.98 o 
 -39   1   5      172.55      166.17      9.46 o 
 -37   1   5      302.79      315.48      8.37 o 
 -35   1   5      150.08      143.20      5.44 o 
 -33   1   5       10.92       12.00      2.61 o 
 -31   1   5       29.45       34.29      1.94 o 
 -29   1   5      255.99      230.14      6.72 o 
 -27   1   5       23.79       19.32      1.76 o 
 -25   1   5      257.18      233.89      4.35 o 
 -23   1   5      126.04      109.74      2.60 o 
 -21   1   5      977.78      986.84     13.31 o 
 -19   1   5     2211.36     2360.22     28.75 o 
 -17   1   5       30.26       39.94      2.20 o 
 -15   1   5     1304.38     1438.42     37.60 o 
 -13   1   5        1.57        6.48      0.70 o 
 -11   1   5      339.26      305.11     16.43 o 
  -9   1   5       36.86       44.62      1.10 o 
  -7   1   5     1804.20     1908.62     19.42 o 
  -5   1   5     1410.13     1424.42     15.10 o 
  -3   1   5     1702.88     1804.08     18.12 o 
  -1   1   5        1.94        6.02      0.90 o 
   1   1   5      124.96      195.15      4.19 o 
   3   1   5     1273.92     1223.11     12.51 o 
   5   1   5     3920.65     4253.84     37.26 o 
   7   1   5      348.44      364.77      8.28 o 
   9   1   5     1650.88     1686.01     15.29 o 
  11   1   5        0.24        5.70      0.73 o 
  13   1   5      849.43      722.68      7.43 o 
  15   1   5      199.62      197.94      2.56 o 
  17   1   5       30.95       16.65      0.93 o 
  19   1   5     1598.65     1421.05     17.51 o 
  21   1   5      170.44      172.64      2.97 o 
  23   1   5       45.87       62.23      4.16 o 
  25   1   5      218.01      220.33      6.12 o 
  27   1   5      344.34      394.95      8.26 o 
  29   1   5       59.02       64.31      3.04 o 
  31   1   5      219.34      208.11      5.88 o 
  33   1   5      126.66      111.85      8.22 o 
 -38   2   5       23.79       20.90      2.52 o 
 -36   2   5      781.64      746.59     16.36 o 
 -34   2   5      268.83      256.54      6.42 o 
 -32   2   5      981.52     1007.80     17.69 o 
 -30   2   5        3.27        4.75      1.65 o 
 -28   2   5      203.49      185.22      4.07 o 
 -26   2   5        2.94        3.46      1.19 o 
 -24   2   5      424.85      380.11      7.25 o 
 -22   2   5      659.19      602.43     20.99 o 
 -20   2   5      142.40      108.11      2.11 o 
 -18   2   5        9.74        7.48      0.67 o 
 -16   2   5     2403.01     2386.81     26.06 o 
 -14   2   5      176.86      225.47      5.11 o 
 -12   2   5        3.15       14.17      1.47 o 
 -10   2   5     7455.72     7797.21    127.73 o 
  -8   2   5      890.91      994.63     42.55 o 
  -6   2   5      301.13      320.10      7.56 o 
  -4   2   5     1939.89     2007.41     60.13 o 
  -2   2   5     1051.59     1160.05     18.30 o 
   0   2   5       35.51       43.20      1.00 o 
   2   2   5      906.54     1043.41     10.85 o 
   4   2   5      894.82      848.03     11.73 o 
   6   2   5     1155.17     1104.26     10.68 o 
   8   2   5       32.99       35.71      0.96 o 
  10   2   5     4437.11     4314.84     38.47 o 
  12   2   5      725.69      715.45      9.67 o 
  14   2   5      285.00      263.80      3.43 o 
  16   2   5     1035.46      990.21     10.79 o 
  18   2   5      108.87      100.63      6.56 o 
  20   2   5       55.19       57.55      2.14 o 
  22   2   5      652.34      697.42     10.55 o 
  24   2   5      301.29      312.96      5.83 o 
  26   2   5        1.92       -1.34      2.18 o 
  28   2   5       24.81       21.57      2.85 o 
  30   2   5       10.03        7.27      3.48 o 
  32   2   5     1317.17     1226.86     31.71 o 
 -35   3   5       50.44       50.15      4.34 o 
 -33   3   5     1406.93     1458.21     30.32 o 
 -31   3   5        1.58        1.61      2.35 o 
 -29   3   5       70.05       63.66      3.00 o 
 -27   3   5        0.98        1.43      1.91 o 
 -25   3   5       62.27       69.75      2.57 o 
 -23   3   5       76.72       97.48      3.45 o 
 -21   3   5       36.32       39.01      1.48 o 
 -19   3   5       23.35       27.84      1.25 o 
 -17   3   5      137.72      151.66      2.75 o 
 -15   3   5     5438.87     5675.95     67.11 o 
 -13   3   5      117.68      129.03      5.71 o 
 -11   3   5     5534.55     5222.44    100.14 o 
  -9   3   5        0.12       -0.36      1.43 o 
  -7   3   5     1042.74     1030.72     30.76 o 
  -5   3   5       35.78       36.25      1.41 o 
  -3   3   5      394.14      360.82      6.67 o 
  -1   3   5      373.45      301.97      4.43 o 
   1   3   5      762.97      817.44     10.22 o 
   3   3   5      834.68      862.52     11.07 o 
   5   3   5       14.88       19.08      1.21 o 
   7   3   5     2116.33     2077.86     21.28 o 
   9   3   5     2011.02     1962.21     19.39 o 
  11   3   5      975.17      914.92     12.19 o 
  13   3   5      103.83      103.90      2.48 o 
  15   3   5     4089.13     4074.30    129.78 o 
  17   3   5        7.14        9.61      1.30 o 
  19   3   5      119.52      113.64      2.95 o 
  21   3   5      220.54      220.65      7.84 o 
  23   3   5       10.50        8.98      2.24 o 
  25   3   5        4.83        8.20      4.27 o 
  27   3   5       54.28       56.04      3.66 o 
  29   3   5        5.23       -0.66      3.64 o 
 -34   4   5       23.71       15.98      4.09 o 
 -32   4   5     1013.28     1065.77     32.30 o 
 -30   4   5       36.88       41.72      3.69 o 
 -28   4   5       13.92       10.71      2.58 o 
 -26   4   5       13.00       10.63      3.44 o 
 -24   4   5       68.72       67.52      3.26 o 
 -22   4   5      197.04      195.10      5.59 o 
 -20   4   5        8.36        5.83      1.63 o 
 -18   4   5       97.85       95.43      2.84 o 
 -16   4   5      322.80      343.49      7.57 o 
 -14   4   5       77.29       78.96      2.29 o 
 -12   4   5       37.35       31.49      1.88 o 
 -10   4   5      477.83      494.37      8.36 o 
  -8   4   5        2.13        5.96      1.76 o 
  -6   4   5      241.82      215.32      5.91 o 
  -4   4   5       21.59       15.93      1.06 o 
  -2   4   5      299.17      310.60      4.76 o 
   0   4   5       45.57       35.80      2.96 o 
   2   4   5      116.22       88.24      2.32 o 
   4   4   5       87.87       52.82      1.75 o 
   6   4   5      496.80      516.90      8.89 o 
   8   4   5      253.39      253.07      7.87 o 
  10   4   5      311.04      294.93      5.75 o 
  12   4   5        5.83        2.63      1.69 o 
  14   4   5      234.71      232.97      4.66 o 
  16   4   5       56.04       50.01      2.77 o 
  18   4   5       28.78       27.41      2.36 o 
  20   4   5        1.62       -0.08      1.83 o 
  22   4   5      119.87      110.11      8.44 o 
  24   4   5      210.80      191.82      7.99 o 
  26   4   5       53.41       60.76      5.32 o 
 -29   5   5       21.44       16.27      5.26 o 
 -27   5   5      329.68      313.77     20.84 o 
 -25   5   5       97.99       95.50      4.74 o 
 -23   5   5        0.59        1.33      2.86 o 
 -21   5   5       30.09       28.52      2.98 o 
 -19   5   5       21.54       33.48      2.78 o 
 -17   5   5      349.28      378.65      8.51 o 
 -15   5   5      845.11      904.46     18.00 o 
 -13   5   5      411.35      422.37      8.70 o 
 -11   5   5      211.35      211.65      4.87 o 
  -9   5   5       42.22       36.07      1.88 o 
  -7   5   5      312.12      318.73      8.29 o 
  -5   5   5        4.33        3.66      1.20 o 
  -3   5   5       31.09       31.31      2.01 o 
  -1   5   5      101.56      102.55      4.12 o 
   1   5   5      367.10      361.26      6.67 o 
   3   5   5       44.08       38.78      3.59 o 
   5   5   5        7.10        3.60      1.11 o 
   7   5   5      371.59      348.75      9.30 o 
   9   5   5      152.73      138.21      4.45 o 
  11   5   5      162.46      155.73      4.88 o 
  13   5   5      621.40      651.89     20.03 o 
  15   5   5      498.31      526.51     11.22 o 
  17   5   5      250.45      271.94      8.50 o 
  19   5   5       28.58       33.66      3.51 o 
  21   5   5       23.33       28.03      3.72 o 
  23   5   5       45.90       47.95      5.14 o 
 -24   6   5      149.44      149.57     13.12 o 
 -22   6   5      126.88       99.60     10.10 o 
 -20   6   5      640.30      637.01     74.86 o 
 -18   6   5        0.13        0.99      2.91 o 
 -16   6   5       58.18       66.13      4.70 o 
 -14   6   5       29.67       39.24      3.75 o 
 -12   6   5       37.19       37.58      3.42 o 
 -10   6   5      125.05      121.49      5.91 o 
  -8   6   5      310.67      297.47      9.61 o 
  -6   6   5      442.51      461.86     13.76 o 
  -4   6   5      155.02      155.09      5.17 o 
  -2   6   5      249.63      239.53      7.62 o 
   0   6   5       17.96       16.23      3.29 o 
   2   6   5        0.17        2.15      9.42 o 
   4   6   5        0.77        3.79      3.96 o 
   6   6   5      256.06      265.21      8.04 o 
   8   6   5       36.66       38.00      3.52 o 
  10   6   5      359.99      335.25     10.91 o 
  12   6   5      146.82      147.03      5.92 o 
  14   6   5      328.15      301.03      9.86 o 
  16   6   5       49.36       47.25      4.96 o 
  18   6   5       95.64       79.51      8.65 o 
 -13   7   5       36.43       35.09      5.02 o 
 -11   7   5      121.39      115.43     10.20 o 
  -9   7   5        0.91       -5.23      5.23 o 
  -7   7   5        3.23        3.30      4.69 o 
  -5   7   5       26.00       27.49      5.85 o 
  -3   7   5      391.93      361.10     19.22 o 
  -1   7   5      590.48      586.47     30.50 o 
   1   7   5     1131.44     1113.61     50.99 o 
   3   7   5        3.08       12.75      7.96 o 
   5   7   5        1.97        2.46      5.67 o 
   7   7   5        0.06       -4.66      4.66 o 
 -40   0   6        2.44       -5.73      6.18 o 
 -38   0   6       16.83       15.54      4.07 o 
 -36   0   6        0.03        3.73      2.67 o 
 -34   0   6      112.91      102.71      5.23 o 
 -32   0   6      393.02      396.45      9.05 o 
 -30   0   6      258.69      258.25      7.30 o 
 -28   0   6     1904.83     1815.06     36.97 o 
 -26   0   6       18.31       19.23      2.45 o 
 -24   0   6      513.32      547.21     13.04 o 
 -22   0   6       79.82      100.64      3.51 o 
 -20   0   6      624.56      686.62     15.15 o 
 -18   0   6       22.08       34.24      1.20 o 
 -16   0   6      811.26      817.04     12.99 o 
 -14   0   6     3585.25     3396.04     47.05 o 
 -12   0   6       83.83       49.69      1.90 o 
 -10   0   6     1478.50     1547.09     24.39 o 
  -8   0   6     9891.29    10332.52    167.36 o 
  -6   0   6     1471.20     1402.20     22.44 o 
  -4   0   6      538.25      450.27      7.89 o 
  -2   0   6     5252.22     5073.52     73.90 o 
   0   0   6      218.34      249.75      5.22 o 
   2   0   6     1438.95     1250.61     21.20 o 
   4   0   6      380.45      338.82      5.70 o 
   6   0   6     3333.15     3542.41     48.05 o 
   8   0   6     1020.99      963.29     13.46 o 
  10   0   6      495.52      540.53      8.64 o 
  12   0   6      374.22      388.74      6.51 o 
  14   0   6     3795.36     3025.71     39.84 o 
  16   0   6       45.48       37.70      1.78 o 
  18   0   6      918.69      618.21     10.78 o 
  20   0   6      528.31      532.31     10.01 o 
  22   0   6       61.70       51.30      2.36 o 
  24   0   6       36.07       34.00      2.65 o 
  26   0   6      101.45      119.68      4.74 o 
  28   0   6       47.53       51.01      3.69 o 
  30   0   6      580.31      553.93     17.50 o 
  32   0   6        0.76        6.28      3.93 o 
 -39   1   6      125.99      116.09      5.40 o 
 -37   1   6       21.51       25.74      4.19 o 
 -35   1   6       16.39       22.85      2.50 o 
 -33   1   6       75.84       72.73      2.83 o 
 -31   1   6       72.46       66.48      4.43 o 
 -29   1   6     1078.94      999.07     16.61 o 
 -27   1   6        4.81        0.95      1.36 o 
 -25   1   6      333.20      310.10      5.40 o 
 -23   1   6      691.03      710.45     10.31 o 
 -21   1   6      888.40      924.14     12.43 o 
 -19   1   6      462.58      467.00      6.29 o 
 -17   1   6      197.26      202.45      2.68 o 
 -15   1   6      208.31      228.65      3.09 o 
 -13   1   6      325.58      281.70     12.30 o 
 -11   1   6      162.17      157.81      2.84 o 
  -9   1   6      833.46      811.59     15.29 o 
  -7   1   6      740.93      907.62     10.09 o 
  -5   1   6      784.48      774.60      9.08 o 
  -3   1   6     6914.39     6918.00     67.62 o 
  -1   1   6        7.03        7.43      0.86 o 
   1   1   6      111.95       92.15      1.66 o 
   3   1   6      230.66      267.13      3.69 o 
   5   1   6     2652.41     2449.40     22.44 o 
   7   1   6       12.50        9.80      0.84 o 
   9   1   6      586.98      669.96      7.18 o 
  11   1   6       23.33       24.28      1.62 o 
  13   1   6      102.34       66.61      3.29 o 
  15   1   6       10.81       10.58      0.88 o 
  17   1   6      102.35       95.65      1.92 o 
  19   1   6      289.62      270.59      3.72 o 
  21   1   6      226.99      211.37      5.85 o 
  23   1   6      614.81      592.84     10.82 o 
  25   1   6        4.56        1.59      1.99 o 
  27   1   6      837.88      901.98     14.91 o 
  29   1   6      177.32      166.43      4.80 o 
  31   1   6      343.48      339.97     16.47 o 
 -38   2   6      366.00      344.20     30.89 o 
 -36   2   6      405.81      383.20      9.14 o 
 -34   2   6        6.04        5.12      2.15 o 
 -32   2   6        9.31        9.27      1.95 o 
 -30   2   6       56.31       54.94      2.42 o 
 -28   2   6        0.24        1.33      2.12 o 
 -26   2   6      711.78      682.62     12.92 o 
 -24   2   6      251.71      275.99      5.61 o 
 -22   2   6      163.78      164.69      5.93 o 
 -20   2   6      280.44      277.07      7.02 o 
 -18   2   6      521.05      509.89      7.00 o 
 -16   2   6     2981.03     2884.22     41.11 o 
 -14   2   6      278.09      253.52      3.37 o 
 -12   2   6     1418.99     1366.07     20.99 o 
 -10   2   6       77.21       52.32      1.36 o 
  -8   2   6      811.60      831.67     33.61 o 
  -6   2   6      419.79      427.94     17.49 o 
  -4   2   6       23.90       13.31      0.81 o 
  -2   2   6     2021.48     2002.64     20.90 o 
   0   2   6     4994.83     5073.13     49.97 o 
   2   2   6      416.18      434.15      5.45 o 
   4   2   6       73.89       62.74      1.88 o 
   6   2   6      134.85      117.22      1.90 o 
   8   2   6     1829.20     1709.75     19.23 o 
  10   2   6     8168.21     7988.82     78.56 o 
  12   2   6     1087.06     1036.56     10.57 o 
  14   2   6      150.68      152.63      2.53 o 
  16   2   6        0.04        1.38      0.90 o 
  18   2   6       40.73       42.95      1.72 o 
  20   2   6      750.45      743.97     24.47 o 
  22   2   6      308.92      372.78      6.30 o 
  24   2   6      364.06      407.14      7.29 o 
  26   2   6      282.84      287.81      6.79 o 
  28   2   6       13.04       14.01      5.03 o 
  30   2   6       74.44       75.23      5.11 o 
 -35   3   6      104.21       93.34      6.69 o 
 -33   3   6      511.17      542.98     15.68 o 
 -31   3   6        5.50        2.81      2.26 o 
 -29   3   6        8.21        9.90      3.21 o 
 -27   3   6        0.21       -2.03      2.03 o 
 -25   3   6       46.38       38.28      1.93 o 
 -23   3   6      264.18      273.02      8.15 o 
 -21   3   6       94.59      105.69      2.70 o 
 -19   3   6        1.62        3.53      0.84 o 
 -17   3   6      105.38       91.60      1.90 o 
 -15   3   6     6674.60     6842.13    103.58 o 
 -13   3   6      502.49      506.08     13.00 o 
 -11   3   6     7632.59     8088.35    112.84 o 
  -9   3   6       73.16       80.03      3.22 o 
  -7   3   6       59.88       41.74      1.25 o 
  -5   3   6      967.14      928.29     12.36 o 
  -3   3   6       82.70      107.18      2.67 o 
  -1   3   6       78.97      100.59      5.07 o 
   1   3   6       49.87       80.33      2.77 o 
   3   3   6        1.06        1.57      1.44 o 
   5   3   6     1050.21     1041.61     11.96 o 
   7   3   6      201.82      195.26      3.12 o 
   9   3   6       88.86       86.83      1.89 o 
  11   3   6     4575.74     4468.68     56.68 o 
  13   3   6       53.26       54.65      5.50 o 
  15   3   6      471.82      447.22     11.33 o 
  17   3   6      780.84      829.90     22.28 o 
  19   3   6       44.80       61.35      6.11 o 
  21   3   6      471.41      521.62     15.33 o 
  23   3   6       73.41       73.51      6.52 o 
  25   3   6       43.74       44.81      3.68 o 
  27   3   6      168.90      164.34      7.92 o 
  29   3   6       23.60       23.25      3.83 o 
 -32   4   6      684.85      666.96     21.25 o 
 -30   4   6       37.97       37.43      3.63 o 
 -28   4   6      123.01      117.50      5.65 o 
 -26   4   6      352.05      377.76      9.03 o 
 -24   4   6        9.60        8.31      2.34 o 
 -22   4   6      892.12      960.54     18.11 o 
 -20   4   6     3647.60     3769.92     61.93 o 
 -18   4   6       16.34       16.53      3.69 o 
 -16   4   6      182.48      188.39      4.70 o 
 -14   4   6      567.30      573.02      9.85 o 
 -12   4   6      684.08      715.68     11.29 o 
 -10   4   6       36.13       40.84      1.68 o 
  -8   4   6      556.59      547.22      8.36 o 
  -6   4   6        7.95       10.25      0.95 o 
  -4   4   6       63.50       57.56      1.65 o 
  -2   4   6        0.01        0.71      0.92 o 
   0   4   6      697.86      637.56     13.01 o 
   2   4   6     1439.55     1263.23     21.28 o 
   4   4   6     1723.75     1560.19     62.52 o 
   6   4   6     6632.28     6464.92    103.05 o 
   8   4   6      137.44      124.76      3.21 o 
  10   4   6      232.54      238.78      5.13 o 
  12   4   6      325.24      318.65      6.35 o 
  14   4   6       24.98       23.99      2.14 o 
  16   4   6      253.23      262.36      6.02 o 
  18   4   6      110.82      116.10      3.54 o 
  20   4   6        9.35        8.89      2.07 o 
  22   4   6       26.04       27.85      2.95 o 
  24   4   6      110.18      105.76     13.47 o 
  26   4   6      334.99      319.70     23.35 o 
 -29   5   6       26.21       22.31      7.37 o 
 -27   5   6       13.39       22.95      5.31 o 
 -25   5   6       75.77       76.17      4.24 o 
 -23   5   6        4.41        4.87      3.79 o 
 -21   5   6        2.51        3.70      2.63 o 
 -19   5   6      369.58      408.46      9.44 o 
 -17   5   6      167.72      184.64      4.96 o 
 -15   5   6       19.83       17.97      1.97 o 
 -13   5   6       97.74      104.20      3.43 o 
 -11   5   6      630.07      643.89     12.90 o 
  -9   5   6        1.47        3.21      1.60 o 
  -7   5   6      696.07      704.21     18.43 o 
  -5   5   6        0.90       -1.36      1.53 o 
  -3   5   6       28.13       28.48      1.69 o 
  -1   5   6        5.52        4.09      1.15 o 
   1   5   6       42.13       36.78      2.22 o 
   3   5   6       14.97        9.54      1.46 o 
   5   5   6      532.87      492.34     24.06 o 
   7   5   6       11.41       17.13      2.28 o 
   9   5   6       55.92       52.66      2.96 o 
  11   5   6       15.87       19.15      2.21 o 
  13   5   6       23.49       21.90      2.58 o 
  15   5   6      692.74      727.68     15.36 o 
  17   5   6       23.87       29.17      3.88 o 
  19   5   6        0.77       -2.58      3.21 o 
  21   5   6       27.84       24.65      3.90 o 
 -22   6   6       45.55       39.89      5.74 o 
 -20   6   6       28.21       27.16      6.45 o 
 -18   6   6        3.75        5.11      3.31 o 
 -16   6   6      190.00      184.49      8.13 o 
 -14   6   6       23.82       31.63      4.18 o 
 -12   6   6      499.85      500.36     15.24 o 
 -10   6   6       37.09       35.09      3.55 o 
  -8   6   6       34.95       36.45      4.11 o 
  -6   6   6        0.02        1.29      2.13 o 
  -4   6   6      319.20      343.48      9.15 o 
  -2   6   6       27.91       25.36      2.94 o 
   0   6   6        7.02        4.64      2.93 o 
   2   6   6      112.67      116.95      6.22 o 
   4   6   6        0.12       -2.86      2.86 o 
   6   6   6       49.51       41.58      6.37 o 
   8   6   6      117.95      114.98      5.98 o 
  10   6   6      591.79      593.18     17.89 o 
  12   6   6        8.61       10.11      3.09 o 
  14   6   6      115.95      108.44      6.44 o 
  16   6   6        7.68        4.26      5.54 o 
 -11   7   6       10.48       10.64      5.19 o 
  -9   7   6        9.52        8.00      7.13 o 
  -7   7   6        2.35       -2.76      7.03 o 
  -5   7   6       31.35       17.55      5.19 o 
  -3   7   6       87.53       87.04      8.67 o 
  -1   7   6        1.25       -7.46      7.46 o 
   1   7   6       22.80       11.18      4.90 o 
 -39   1   7       22.61        9.56      3.51 o 
 -37   1   7      304.58      296.73      8.28 o 
 -35   1   7       35.14       35.78      6.76 o 
 -33   1   7      339.18      333.74      6.42 o 
 -31   1   7       59.10       52.23      2.61 o 
 -29   1   7       71.67       60.57      2.39 o 
 -27   1   7      154.24      150.18      4.03 o 
 -25   1   7      160.12      147.80      3.28 o 
 -23   1   7      581.48      585.01      9.00 o 
 -21   1   7        9.49       10.71      1.21 o 
 -19   1   7        6.80        5.29      0.75 o 
 -17   1   7     1305.15     1304.98     36.23 o 
 -15   1   7      729.80      747.52     13.82 o 
 -13   1   7     2443.21     2640.77     61.19 o 
 -11   1   7      344.40      333.45      4.33 o 
  -9   1   7      156.11      138.43      2.28 o 
  -7   1   7     2709.79     2618.26     27.25 o 
  -5   1   7      669.08      690.28      8.41 o 
  -3   1   7      814.70      663.04      7.87 o 
  -1   1   7      621.65      625.64      7.50 o 
   1   1   7      703.21      743.39      8.90 o 
   3   1   7       14.26       14.57      1.02 o 
   5   1   7     6163.09     5691.94    153.37 o 
   7   1   7      333.88      316.62      3.86 o 
   9   1   7      153.37       87.25      2.70 o 
  11   1   7      440.50      409.01      4.86 o 
  13   1   7      881.43      661.84      7.51 o 
  15   1   7       84.98       77.96      1.80 o 
  17   1   7      369.90      347.21      4.75 o 
  19   1   7       12.38        4.55      1.82 o 
  21   1   7      425.35      419.35     17.10 o 
  23   1   7       14.16       14.11      1.80 o 
  25   1   7      142.07      140.79      4.41 o 
  27   1   7      521.25      519.73     12.65 o 
  29   1   7      276.74      283.42      9.33 o 
 -38   2   7      573.84      512.29     33.45 o 
 -36   2   7      194.93      180.65      7.24 o 
 -34   2   7       78.26       67.39      5.09 o 
 -32   2   7        2.24        2.37      2.12 o 
 -30   2   7       77.16       74.70      3.03 o 
 -28   2   7        1.33        0.64      1.75 o 
 -26   2   7      415.42      426.43      8.27 o 
 -24   2   7      460.69      445.97     10.22 o 
 -22   2   7       19.52       15.74      2.74 o 
 -20   2   7       25.09       26.25      2.13 o 
 -18   2   7      130.97      116.64      3.46 o 
 -16   2   7     5423.82     5496.54     58.64 o 
 -14   2   7        4.39        4.46      0.78 o 
 -12   2   7      483.05      421.24      7.63 o 
 -10   2   7       87.64       78.44      1.80 o 
  -8   2   7      145.36      122.20      2.26 o 
  -6   2   7       79.13       60.24      1.62 o 
  -4   2   7      652.10      774.04      9.32 o 
  -2   2   7       41.07       39.56      2.15 o 
   0   2   7     1906.90     1881.20     20.54 o 
   2   2   7      701.02      674.26      8.53 o 
   4   2   7        1.08        4.66      1.76 o 
   6   2   7      970.74      966.68     10.66 o 
   8   2   7       31.80       41.71      1.25 o 
  10   2   7     2585.02     2500.86     24.12 o 
  12   2   7      251.68      233.52      3.57 o 
  14   2   7        2.18        0.58      1.02 o 
  16   2   7      242.42      252.39      4.05 o 
  18   2   7      129.70      142.35      3.94 o 
  20   2   7      127.50      150.59      3.53 o 
  22   2   7      312.00      350.30      7.91 o 
  24   2   7       25.26       36.88      3.34 o 
  26   2   7      236.23      251.11      7.45 o 
  28   2   7       24.09       26.58      3.61 o 
 -35   3   7       60.33       59.40      3.99 o 
 -33   3   7      191.75      197.34      6.52 o 
 -31   3   7        8.73        9.26      2.28 o 
 -29   3   7       29.85       34.29      2.83 o 
 -27   3   7      551.92      561.32     11.58 o 
 -25   3   7      192.14      225.73      9.86 o 
 -23   3   7      145.06      149.68      7.66 o 
 -21   3   7      119.67      123.33      3.18 o 
 -19   3   7      390.36      397.89      6.62 o 
 -17   3   7     1246.37     1267.31     27.89 o 
 -15   3   7      747.66      832.69     26.13 o 
 -13   3   7      160.16      151.00      2.74 o 
 -11   3   7      818.80      780.80     14.41 o 
  -9   3   7      260.96      285.52      4.53 o 
  -7   3   7        7.01        8.32      0.74 o 
  -5   3   7        3.67        1.65      0.72 o 
  -3   3   7       20.66       52.01      1.93 o 
  -1   3   7      661.99      517.94      7.68 o 
   1   3   7     2226.23     2093.87     25.31 o 
   3   3   7      188.61      188.60      4.39 o 
   5   3   7      344.74      321.94      7.40 o 
   7   3   7      210.42      216.09      3.71 o 
   9   3   7       49.86       47.13      2.41 o 
  11   3   7      165.58      162.70      4.35 o 
  13   3   7      522.33      504.52     17.63 o 
  15   3   7      212.92      204.99      6.21 o 
  17   3   7      108.78      120.60      3.20 o 
  19   3   7       11.05       15.47      2.10 o 
  21   3   7       13.46       15.24      2.10 o 
  23   3   7      231.62      237.63      6.88 o 
  25   3   7      321.87      341.85     11.83 o 
  27   3   7      161.27      162.03      8.80 o 
 -32   4   7       54.86       49.02      4.53 o 
 -30   4   7       52.84       46.84      3.42 o 
 -28   4   7        0.06        0.00      3.03 o 
 -26   4   7       11.79       13.07      2.89 o 
 -24   4   7      153.79      180.26     12.38 o 
 -22   4   7      102.00      114.70      7.25 o 
 -20   4   7      530.75      526.70     11.22 o 
 -18   4   7      717.91      719.17     14.09 o 
 -16   4   7      291.54      295.67      7.61 o 
 -14   4   7       33.11       34.32      2.39 o 
 -12   4   7      343.58      351.62      6.57 o 
 -10   4   7       37.14       37.32      1.42 o 
  -8   4   7       84.05       80.81      4.07 o 
  -6   4   7      145.50      144.60      3.97 o 
  -4   4   7      593.26      565.50      9.78 o 
  -2   4   7      161.38      141.30      4.17 o 
   0   4   7      213.61      172.12      4.20 o 
   2   4   7       32.54       44.52      2.54 o 
   4   4   7       88.87      106.40      3.30 o 
   6   4   7     1759.68     1739.38     39.65 o 
   8   4   7      704.55      694.65     25.88 o 
  10   4   7      126.59      118.29      4.12 o 
  12   4   7      536.34      568.15     10.63 o 
  14   4   7        2.60        3.61      1.83 o 
  16   4   7        2.80        5.90      2.29 o 
  18   4   7        0.74        2.31      3.20 o 
  20   4   7        2.23       -0.10      2.17 o 
  22   4   7       12.39       11.57      3.10 o 
  24   4   7       34.04       28.95      4.36 o 
 -29   5   7      399.11      329.27     22.10 o 
 -27   5   7       22.39       20.26      4.26 o 
 -25   5   7      557.56      522.87     16.40 o 
 -23   5   7        9.96       11.30      7.56 o 
 -21   5   7       48.65       34.09      4.37 o 
 -19   5   7      176.03      181.69      5.31 o 
 -17   5   7      723.86      787.83     21.16 o 
 -15   5   7        1.50        4.39      2.77 o 
 -13   5   7      203.24      202.17      5.91 o 
 -11   5   7        4.13        5.59      2.72 o 
  -9   5   7      367.28      381.33     15.82 o 
  -7   5   7      343.63      334.25      8.15 o 
  -5   5   7      221.45      239.30     12.71 o 
  -3   5   7      131.89      141.83      5.69 o 
  -1   5   7      146.11      145.67      7.54 o 
   1   5   7     2488.14     2536.75     92.00 o 
   3   5   7      261.70      252.44     15.81 o 
   5   5   7      414.13      398.90     26.43 o 
   7   5   7        7.63        4.76      2.17 o 
   9   5   7      125.67      128.34      4.12 o 
  11   5   7       10.84        6.64      2.01 o 
  13   5   7       11.85       16.41      3.29 o 
  15   5   7        4.14        6.80      2.90 o 
  17   5   7      814.64      851.28     41.68 o 
  19   5   7      269.40      249.70     12.07 o 
 -22   6   7        9.88        8.96      4.81 o 
 -20   6   7        4.02        7.54      4.25 o 
 -18   6   7       74.11       65.13      5.17 o 
 -16   6   7       15.35       19.42      3.73 o 
 -14   6   7        0.03        2.76      2.98 o 
 -12   6   7      448.43      441.67     16.06 o 
 -10   6   7        1.48        5.11      3.64 o 
  -8   6   7      326.98      355.22     11.28 o 
  -6   6   7      268.69      286.87      9.44 o 
  -4   6   7      490.97      536.05     28.11 o 
  -2   6   7        5.69        3.32      2.34 o 
   0   6   7      131.89      135.73      9.94 o 
   2   6   7        0.68       -3.08      6.16 o 
   4   6   7       22.60       23.83      4.84 o 
   6   6   7        3.28        1.38      2.45 o 
   8   6   7        8.32        8.71      3.72 o 
  10   6   7      468.40      461.41     17.74 o 
  12   6   7        8.48        5.20      3.11 o 
 -38   0   8      143.61      128.65      8.19 o 
 -36   0   8       98.69       96.74      5.69 o 
 -34   0   8     1822.54     1893.55     50.34 o 
 -32   0   8       23.61       20.25      3.72 o 
 -30   0   8      552.81      550.07     14.04 o 
 -28   0   8        3.28        3.18      2.25 o 
 -26   0   8       44.25       40.42      2.49 o 
 -24   0   8        0.00       -1.38      1.38 o 
 -22   0   8      208.81      229.89      5.94 o 
 -20   0   8       48.47       61.52      2.43 o 
 -18   0   8      957.35      963.57     15.39 o 
 -16   0   8      500.73      507.89      8.85 o 
 -14   0   8      141.78      135.30      3.85 o 
 -12   0   8     5100.46     5189.20     71.64 o 
 -10   0   8      887.20      866.25     15.20 o 
  -8   0   8     2402.52     2601.45     41.14 o 
  -6   0   8     1114.24     1084.34     18.37 o 
  -4   0   8      419.10      444.39      8.71 o 
  -2   0   8       90.42       71.45      2.62 o 
   0   0   8     4695.11     4374.45     67.13 o 
   2   0   8      618.25      584.21     10.98 o 
   4   0   8        2.94        3.08      1.37 o 
   6   0   8      752.83      655.18     12.69 o 
   8   0   8     1681.34     1513.83     23.31 o 
  10   0   8        0.60       -0.96      1.40 o 
  12   0   8      860.16      849.03     15.64 o 
  14   0   8     1121.85      926.14     16.97 o 
  16   0   8     1894.80     1903.24     33.35 o 
  18   0   8      342.76      308.27      6.52 o 
  20   0   8       93.36       70.05      2.77 o 
  22   0   8      864.94      877.38     15.30 o 
  24   0   8      909.41      983.79     19.43 o 
  26   0   8     3442.55     3603.68     81.91 o 
  28   0   8      940.94      874.92     27.48 o 
 -37   1   8        2.21        6.70      3.68 o 
 -35   1   8       52.99       52.60      3.51 o 
 -33   1   8      209.19      223.38      5.70 o 
 -31   1   8       23.48       21.73      2.56 o 
 -29   1   8       47.06       48.49      3.49 o 
 -27   1   8       22.66       20.26      1.99 o 
 -25   1   8        8.13        7.79      1.25 o 
 -23   1   8      171.36      159.38      3.22 o 
 -21   1   8     3975.86     3919.89     49.36 o 
 -19   1   8     1246.31     1216.06     23.42 o 
 -17   1   8      649.43      679.35      9.15 o 
 -15   1   8       37.12       35.35      3.25 o 
 -13   1   8      299.18      311.04      4.45 o 
 -11   1   8      464.43      476.65      8.11 o 
  -9   1   8      169.07      203.52      3.18 o 
  -7   1   8     1669.04     1634.13     17.95 o 
  -5   1   8      175.74      175.08      2.80 o 
  -3   1   8      249.18      235.84      3.69 o 
  -1   1   8       48.86       46.30      1.38 o 
   1   1   8     2070.39     2013.92     22.19 o 
   3   1   8     1836.55     1690.02     19.98 o 
   5   1   8     5123.29     4744.50     48.73 o 
   7   1   8      997.52      941.03     11.55 o 
   9   1   8      489.22      360.14      4.69 o 
  11   1   8        6.14        6.79      0.92 o 
  13   1   8      492.51      372.84      5.07 o 
  15   1   8      449.10      419.17      5.52 o 
  17   1   8        3.52        4.29      2.51 o 
  19   1   8       55.10       54.36      2.04 o 
  21   1   8       35.04       41.59      2.74 o 
  23   1   8       25.26       27.95      1.98 o 
  25   1   8      129.48      140.63      9.61 o 
  27   1   8      857.62      827.29     21.42 o 
 -36   2   8        3.99        2.53      2.71 o 
 -34   2   8       11.79       18.44      4.29 o 
 -32   2   8       78.87       78.43      9.52 o 
 -30   2   8       17.88       15.43      2.16 o 
 -28   2   8      692.80      713.62     29.13 o 
 -26   2   8      391.67      393.00      7.47 o 
 -24   2   8       26.87       22.47      1.72 o 
 -22   2   8      821.88      805.30     12.43 o 
 -20   2   8      187.24      185.88      5.19 o 
 -18   2   8      210.64      220.17      7.66 o 
 -16   2   8     5626.99     5726.98    102.70 o 
 -14   2   8      329.56      337.10     10.42 o 
 -12   2   8      112.32      106.01      2.87 o 
 -10   2   8      615.25      573.90     19.29 o 
  -8   2   8     1160.82     1203.28     14.69 o 
  -6   2   8        1.41        1.36      0.89 o 
  -4   2   8      602.57      525.05      6.67 o 
  -2   2   8      262.08      301.94      4.39 o 
   0   2   8       66.21       50.52      3.27 o 
   2   2   8      143.17      131.71      2.49 o 
   4   2   8     1112.34     1133.82     13.46 o 
   6   2   8     1228.32     1159.55     14.12 o 
   8   2   8     2128.96     1931.38     21.84 o 
  10   2   8      324.72      310.82      4.76 o 
  12   2   8      386.49      392.27      5.34 o 
  14   2   8       61.79       52.46      1.68 o 
  16   2   8      152.37      149.92      2.94 o 
  18   2   8       56.13       47.48      2.83 o 
  20   2   8      198.24      223.72      6.79 o 
  22   2   8      303.00      332.59      6.76 o 
  24   2   8       20.41       17.23      2.96 o 
  26   2   8      572.71      542.89     28.40 o 
 -35   3   8        3.27        6.23      2.83 o 
 -33   3   8        0.22        6.29      2.41 o 
 -31   3   8      460.00      481.35     11.75 o 
 -29   3   8      305.19      330.13      8.21 o 
 -27   3   8      536.15      600.28     14.68 o 
 -25   3   8      440.70      463.36      8.97 o 
 -23   3   8        1.31        1.12      1.27 o 
 -21   3   8       73.12       78.21      6.02 o 
 -19   3   8       39.82       39.17      1.64 o 
 -17   3   8       26.19       26.24      1.25 o 
 -15   3   8        5.81        7.27      1.93 o 
 -13   3   8       48.66       49.16      2.91 o 
 -11   3   8        4.25        5.73      1.01 o 
  -9   3   8       34.70       48.87      1.67 o 
  -7   3   8      687.25      667.18      9.72 o 
  -5   3   8     2413.57     2275.54     28.36 o 
  -3   3   8     1693.95     1529.07     19.90 o 
  -1   3   8      565.22      428.37     14.78 o 
   1   3   8      192.29      158.96      3.37 o 
   3   3   8        0.21        2.12      1.13 o 
   5   3   8       14.18       11.55      1.45 o 
   7   3   8      998.31      969.65     13.27 o 
   9   3   8       18.65       18.94      1.33 o 
  11   3   8      149.40      158.13      5.31 o 
  13   3   8       12.16       15.56      1.98 o 
  15   3   8      317.05      315.45      6.46 o 
  17   3   8      135.01      157.77      4.40 o 
  19   3   8      697.31      720.03     12.33 o 
  21   3   8     1198.60     1273.24     26.73 o 
  23   3   8      243.43      261.33     16.13 o 
  25   3   8        5.06        5.01      4.12 o 
 -32   4   8       43.36       31.30      7.01 o 
 -30   4   8      123.45      121.63      5.96 o 
 -28   4   8        0.24       -1.27      2.34 o 
 -26   4   8       80.03       78.15      4.39 o 
 -24   4   8      374.51      400.42     21.90 o 
 -22   4   8      911.31      930.17     20.37 o 
 -20   4   8     2459.54     2561.82     44.73 o 
 -18   4   8        6.16        7.09      1.77 o 
 -16   4   8      273.04      284.07      6.52 o 
 -14   4   8       10.21       11.02      1.28 o 
 -12   4   8       15.60       15.83      1.21 o 
 -10   4   8        0.61        1.24      1.04 o 
  -8   4   8      182.76      186.93      3.49 o 
  -6   4   8       79.31       68.71      2.36 o 
  -4   4   8     1305.04     1273.48     29.42 o 
  -2   4   8        4.87        2.85      1.36 o 
   0   4   8      106.48       77.36      2.76 o 
   2   4   8      318.99      282.20      6.37 o 
   4   4   8      636.98      620.37     26.01 o 
   6   4   8      982.86      933.23     34.09 o 
   8   4   8      309.09      294.12      7.01 o 
  10   4   8       32.13       32.19      2.76 o 
  12   4   8       18.25       16.28      2.76 o 
  14   4   8      194.12      203.02      7.06 o 
  16   4   8      156.06      162.20      5.50 o 
  18   4   8        1.10       -0.52      3.30 o 
  20   4   8       42.35       45.00      5.82 o 
  22   4   8      484.19      469.43     20.13 o 
 -27   5   8       35.99       27.70      4.44 o 
 -25   5   8      273.94      214.83      9.73 o 
 -23   5   8       39.30       42.32      3.25 o 
 -21   5   8      911.28      913.50     25.74 o 
 -19   5   8      141.46      143.88      5.44 o 
 -17   5   8       70.34       67.38      3.70 o 
 -15   5   8      113.29      113.93      4.64 o 
 -13   5   8      217.19      226.96     21.33 o 
 -11   5   8       49.26       48.10      4.00 o 
  -9   5   8      284.68      305.51      9.86 o 
  -7   5   8       41.90       37.28      2.83 o 
  -5   5   8       29.69       19.72      3.39 o 
  -3   5   8      320.05      333.13     11.93 o 
  -1   5   8      197.41      202.54      6.64 o 
   1   5   8     1885.00     1942.07     53.72 o 
   3   5   8      667.53      658.70     20.69 o 
   5   5   8       36.07       35.97      2.85 o 
   7   5   8       34.62       36.00      3.13 o 
   9   5   8       24.61       23.27      3.31 o 
  11   5   8       44.57       52.33      4.17 o 
  13   5   8      612.28      644.80     19.76 o 
  15   5   8        0.00        6.50      3.21 o 
  17   5   8        7.80        4.70      3.54 o 
 -20   6   8       60.70       53.84      8.03 o 
 -18   6   8       66.69       69.71      7.92 o 
 -16   6   8      163.05      147.82      7.03 o 
 -14   6   8       26.90       20.90      3.87 o 
 -12   6   8       74.71       52.94      4.21 o 
 -10   6   8       25.03       28.03      3.49 o 
  -8   6   8      256.27      261.58     10.35 o 
  -6   6   8      159.64      156.73      7.50 o 
  -4   6   8       61.65       43.08      4.07 o 
  -2   6   8      111.23      126.78      6.98 o 
   0   6   8       19.78       24.74      3.28 o 
   2   6   8      177.45      219.35     16.51 o 
   4   6   8      106.12      119.46      9.48 o 
   6   6   8       69.35       60.23      6.57 o 
   8   6   8      231.98      236.50     10.79 o 
  10   6   8       34.76       31.87      4.43 o 
 -37   1   9        0.17        2.70      2.79 o 
 -35   1   9       32.70       30.11      6.86 o 
 -33   1   9        1.16       -2.20      2.20 o 
 -31   1   9        1.37        4.65      2.65 o 
 -29   1   9        4.08        6.89      1.95 o 
 -27   1   9       42.99       43.05      5.16 o 
 -25   1   9       72.69       72.84      2.87 o 
 -23   1   9      189.66      176.73     10.59 o 
 -21   1   9     4826.03     4856.59     59.14 o 
 -19   1   9      113.09      113.51      2.25 o 
 -17   1   9       33.33       39.88      1.50 o 
 -15   1   9        4.09        4.59      1.55 o 
 -13   1   9      838.12      879.50     10.55 o 
 -11   1   9        3.83        1.39      1.00 o 
  -9   1   9       29.67       32.53      2.30 o 
  -7   1   9      177.36      175.78      3.00 o 
  -5   1   9      111.79      110.00      2.28 o 
  -3   1   9       68.41       61.60      1.82 o 
  -1   1   9     1021.88      969.13     11.34 o 
   1   1   9     1299.64     1203.65     13.87 o 
   3   1   9     2135.54     1973.51     21.68 o 
   5   1   9     2969.25     2804.56     30.86 o 
   7   1   9      357.60      359.10      5.35 o 
   9   1   9     1107.18      946.39     13.43 o 
  11   1   9       22.30       20.31      1.56 o 
  13   1   9       54.73       39.45      1.81 o 
  15   1   9        4.11        1.33      1.20 o 
  17   1   9        0.45        3.29      1.39 o 
  19   1   9       22.93       25.11      3.42 o 
  21   1   9     1551.49     1709.55     21.71 o 
  23   1   9      192.27      197.16      5.52 o 
  25   1   9       56.74       65.77      4.07 o 
  27   1   9      318.16      253.38     12.95 o 
 -36   2   9       34.51       26.84      3.20 o 
 -34   2   9        2.22        4.45      2.36 o 
 -32   2   9      374.46      375.17      8.93 o 
 -30   2   9       95.13      104.39      3.54 o 
 -28   2   9       10.15        9.70      2.13 o 
 -26   2   9      264.51      262.17      8.82 o 
 -24   2   9        0.00       -1.82      3.04 o 
 -22   2   9       76.08       75.61      5.12 o 
 -20   2   9        3.12        6.19      1.22 o 
 -18   2   9       15.47       19.05      1.82 o 
 -16   2   9      513.43      501.98     19.92 o 
 -14   2   9        2.06        3.44      1.34 o 
 -12   2   9      355.96      350.51      8.31 o 
 -10   2   9      452.35      411.12     15.47 o 
  -8   2   9      864.50      744.76     10.98 o 
  -6   2   9      868.34      703.78      8.88 o 
  -4   2   9       72.09       49.79      1.64 o 
  -2   2   9      258.01      254.01      4.12 o 
   0   2   9      166.24      146.13      2.99 o 
   2   2   9       39.65       33.62      2.62 o 
   4   2   9       25.69       16.58      1.36 o 
   6   2   9       95.53       97.34      7.48 o 
   8   2   9      144.09      101.47      2.45 o 
  10   2   9      318.49      287.50      5.04 o 
  12   2   9       13.16       12.66      1.61 o 
  14   2   9       58.99       63.27      2.12 o 
  16   2   9      472.23      492.93     11.20 o 
  18   2   9      606.33      639.77      9.95 o 
  20   2   9       10.57       13.78      2.04 o 
  22   2   9        3.08        1.94      2.64 o 
  24   2   9      117.44      101.40      6.84 o 
 -33   3   9       61.50       46.38      4.61 o 
 -31   3   9      314.80      294.53     10.28 o 
 -29   3   9        8.43       -0.44      3.34 o 
 -27   3   9      366.65      407.35      8.82 o 
 -25   3   9      476.53      494.32      8.93 o 
 -23   3   9       55.66       54.29      4.04 o 
 -21   3   9       27.27       25.91      2.63 o 
 -19   3   9      110.52      117.49      3.78 o 
 -17   3   9      160.61      152.42      3.06 o 
 -15   3   9       47.14       48.18      1.52 o 
 -13   3   9      128.89      124.14      5.05 o 
 -11   3   9       31.05       33.03      1.65 o 
  -9   3   9      974.35      933.56     14.86 o 
  -7   3   9       69.61       84.21      2.34 o 
  -5   3   9      241.50      309.47      5.74 o 
  -3   3   9       51.09       25.54      3.67 o 
  -1   3   9     1144.71     1017.28     17.10 o 
   1   3   9        8.33        4.65      1.24 o 
   3   3   9     1561.49     1505.50     21.81 o 
   5   3   9       35.55       29.48      1.86 o 
   7   3   9       91.07       94.50      6.36 o 
   9   3   9       21.44       17.52      2.76 o 
  11   3   9        1.16        2.66      1.92 o 
  13   3   9      215.93      212.88      7.65 o 
  15   3   9       34.18       43.06      2.81 o 
  17   3   9     1035.65     1095.00     46.16 o 
  19   3   9       14.54        6.79      3.10 o 
  21   3   9      332.10      323.61     39.28 o 
  23   3   9       41.16       40.51      3.56 o 
 -30   4   9       63.95       69.15      4.73 o 
 -28   4   9       13.48       17.86      4.40 o 
 -26   4   9      239.94      249.08     10.05 o 
 -24   4   9        7.81        3.16      3.36 o 
 -22   4   9        4.86        6.19      2.67 o 
 -20   4   9      721.07      713.43     21.13 o 
 -18   4   9       77.15       71.20      3.14 o 
 -16   4   9       31.75       26.12      2.08 o 
 -14   4   9      949.80     1041.96     15.42 o 
 -12   4   9       20.45       24.62      2.16 o 
 -10   4   9      376.29      411.82     13.21 o 
  -8   4   9       14.16       16.81      2.14 o 
  -6   4   9       18.17       19.06      1.65 o 
  -4   4   9        3.65        2.71      2.08 o 
  -2   4   9       10.34        7.58      1.54 o 
   0   4   9      412.09      390.16      8.22 o 
   2   4   9       50.93       64.91      4.92 o 
   4   4   9       68.09       69.75      3.19 o 
   6   4   9       86.67       79.24      3.31 o 
   8   4   9      475.39      519.79     19.07 o 
  10   4   9       65.06       64.55      3.18 o 
  12   4   9      968.54     1073.38     30.50 o 
  14   4   9        1.00       -1.29      2.74 o 
  16   4   9      346.16      366.81     27.82 o 
  18   4   9        1.63        5.63      3.28 o 
  20   4   9       17.72       15.87      4.20 o 
 -25   5   9     1256.40     1158.51     39.72 o 
 -23   5   9      256.59      245.23     21.49 o 
 -21   5   9        2.45       -2.36      2.69 o 
 -19   5   9       23.52       25.59      3.80 o 
 -17   5   9        7.02        3.56      2.45 o 
 -15   5   9        1.63        4.68      5.00 o 
 -13   5   9      250.06      258.69      8.04 o 
 -11   5   9      323.17      330.75     11.63 o 
  -9   5   9      313.18      376.44      9.77 o 
  -7   5   9       13.94        8.99      1.99 o 
  -5   5   9        8.46       10.39      3.75 o 
  -3   5   9      357.56      369.46      7.53 o 
  -1   5   9      305.05      301.94      9.35 o 
   1   5   9     1596.99     1694.58     99.84 o 
   3   5   9        0.00        2.56      1.85 o 
   5   5   9        3.69        4.48      2.42 o 
   7   5   9        1.27        4.92      6.09 o 
   9   5   9        0.00       -0.99      3.41 o 
  11   5   9        1.79       -3.85      6.60 o 
  13   5   9      218.49      203.16     10.00 o 
  15   5   9      109.86       99.60      7.21 o 
 -18   6   9      108.56      118.55      9.88 o 
 -16   6   9      213.78      180.58      8.60 o 
 -14   6   9       39.55       33.64      4.67 o 
 -12   6   9      177.25      192.70      8.88 o 
 -10   6   9      184.50      169.92      7.81 o 
  -8   6   9        0.08        0.21      2.35 o 
  -6   6   9        0.06        0.21      2.90 o 
  -4   6   9      986.02      953.62     31.88 o 
  -2   6   9      188.52      167.50      8.01 o 
   0   6   9      113.37      109.52      5.84 o 
   2   6   9       14.45       12.75      7.44 o 
   4   6   9     2210.24     2253.99    102.99 o 
   6   6   9      108.33      106.73     10.66 o 
 -36   0  10       12.46       22.73      4.82 o 
 -34   0  10        4.62        5.44      4.81 o 
 -32   0  10       71.53       62.99      5.57 o 
 -30   0  10       94.67      101.05      5.39 o 
 -28   0  10      575.39      549.11     13.54 o 
 -26   0  10     7646.36     7705.29    174.60 o 
 -24   0  10     1572.96     1589.49     31.30 o 
 -22   0  10     1622.25     1693.45     34.00 o 
 -20   0  10      375.04      382.62      9.29 o 
 -18   0  10      533.23      565.72     10.81 o 
 -16   0  10      112.61      125.86      3.47 o 
 -14   0  10      565.32      573.15     11.86 o 
 -12   0  10      972.73      934.91     17.68 o 
 -10   0  10      432.61      405.62      8.73 o 
  -8   0  10      111.30      119.24      4.06 o 
  -6   0  10       95.77       82.49      3.00 o 
  -4   0  10     2278.95     2246.49     36.25 o 
  -2   0  10     4814.71     4636.62     70.49 o 
   0   0  10    18339.49    19827.58    499.66 o 
   2   0  10     1531.97     1434.05     25.82 o 
   4   0  10      106.47      107.37      3.85 o 
   6   0  10       88.90       88.59      3.49 o 
   8   0  10      160.33      147.07      5.01 o 
  10   0  10      486.27      441.72     11.28 o 
  12   0  10        1.84        0.43      2.23 o 
  14   0  10       76.57       74.62      3.57 o 
  16   0  10       87.49       99.60      3.91 o 
  18   0  10        9.46       11.18      2.42 o 
  20   0  10        8.05       12.46      2.98 o 
  22   0  10     3106.13     3340.79     76.46 o 
  24   0  10     2460.62     2504.34     70.31 o 
 -37   1  10      112.75      104.33      6.12 o 
 -35   1  10       84.13       80.42     10.53 o 
 -33   1  10       41.83       42.27      3.00 o 
 -31   1  10       19.60       19.43      2.79 o 
 -29   1  10       13.44       14.04      3.33 o 
 -27   1  10       46.96       37.45      2.26 o 
 -25   1  10       47.39       38.76      2.11 o 
 -23   1  10        0.03       -0.69      1.36 o 
 -21   1  10     1284.27     1279.08     17.14 o 
 -19   1  10      124.38      125.73      7.02 o 
 -17   1  10      801.08      780.14     15.00 o 
 -15   1  10      679.09      660.39      8.43 o 
 -13   1  10      463.89      510.88      9.56 o 
 -11   1  10      752.93      657.90      8.75 o 
  -9   1  10       16.78        9.50      1.21 o 
  -7   1  10        0.83        0.39      1.43 o 
  -5   1  10      157.20      163.14      3.04 o 
  -3   1  10      636.22      601.00      7.85 o 
  -1   1  10      157.46      139.26      2.74 o 
   1   1  10        0.72       -0.35      1.23 o 
   3   1  10        1.26        0.95      1.30 o 
   5   1  10      392.27      365.79     15.67 o 
   7   1  10        1.31        1.35      1.23 o 
   9   1  10       78.00       57.23      2.17 o 
  11   1  10     1540.86     1584.72     21.89 o 
  13   1  10        0.47        1.28      1.58 o 
  15   1  10      546.22      605.89      9.26 o 
  17   1  10      391.57      417.72      6.57 o 
  19   1  10      281.12      305.05     11.76 o 
  21   1  10      185.59      192.69      5.63 o 
  23   1  10      733.78      768.98     23.97 o 
 -36   2  10       22.09       22.90      3.16 o 
 -34   2  10        3.83        6.71      3.50 o 
 -32   2  10      304.32      320.23      8.61 o 
 -30   2  10      807.10      834.87     15.05 o 
 -28   2  10        0.56       -1.61      1.61 o 
 -26   2  10        2.76        0.37      5.11 o 
 -24   2  10      102.03      103.92      6.88 o 
 -22   2  10       16.54       14.82      1.65 o 
 -20   2  10       11.56       11.24      1.68 o 
 -18   2  10      949.99      990.98     25.65 o 
 -16   2  10       70.53       69.06      3.08 o 
 -14   2  10       47.35       47.69      3.11 o 
 -12   2  10      389.23      384.62     10.72 o 
 -10   2  10      145.34      119.14      2.93 o 
  -8   2  10      287.12      223.60      3.85 o 
  -6   2  10     1676.61     1437.47     18.97 o 
  -4   2  10      830.59      774.04     15.82 o 
  -2   2  10      104.26      102.76      2.46 o 
   0   2  10       36.19       35.12      2.66 o 
   2   2  10      760.24      746.26     10.68 o 
   4   2  10     1086.18      974.95     13.59 o 
   6   2  10      273.74      267.21      4.61 o 
   8   2  10      175.09      130.62      2.99 o 
  10   2  10       92.71       95.64      2.61 o 
  12   2  10       76.66       80.05      2.67 o 
  14   2  10      277.02      267.72      6.42 o 
  16   2  10      976.45     1102.29     20.34 o 
  18   2  10        0.62        4.37      2.66 o 
  20   2  10      209.43      213.98      8.54 o 
  22   2  10       21.39       24.74      3.49 o 
 -33   3  10      108.61      111.19      6.79 o 
 -31   3  10      176.75      159.04      6.74 o 
 -29   3  10      163.34      156.72      6.31 o 
 -27   3  10      191.08      205.12      7.65 o 
 -25   3  10       45.47       47.38      5.17 o 
 -23   3  10       51.71       48.98      4.72 o 
 -21   3  10      179.96      183.22      4.73 o 
 -19   3  10      244.85      263.07     11.24 o 
 -17   3  10      103.01      103.62      5.04 o 
 -15   3  10       20.54       23.11      2.58 o 
 -13   3  10        0.01        1.31      2.82 o 
 -11   3  10       91.53       83.27      2.49 o 
  -9   3  10      164.68      151.58      6.59 o 
  -7   3  10       42.75       39.83      3.09 o 
  -5   3  10      681.20      631.63     10.71 o 
  -3   3  10       25.13       35.77      2.01 o 
  -1   3  10       25.48       34.85      2.10 o 
   1   3  10       96.13       89.76      2.69 o 
   3   3  10      184.25      190.04      4.12 o 
   5   3  10        2.43        1.18      1.31 o 
   7   3  10      210.62      235.94      4.57 o 
   9   3  10      308.77      315.13      9.02 o 
  11   3  10        0.03       -1.90      2.49 o 
  13   3  10      169.19      157.17      8.10 o 
  15   3  10        3.85        1.17      3.00 o 
  17   3  10        1.23        0.18      3.05 o 
  19   3  10      234.75      236.50     12.06 o 
  21   3  10        7.31        6.98      4.22 o 
 -30   4  10       70.85       61.96      4.51 o 
 -28   4  10       11.68       11.00      4.19 o 
 -26   4  10      128.68      120.66      5.77 o 
 -24   4  10       15.99       15.97      4.11 o 
 -22   4  10       67.34       60.72      4.99 o 
 -20   4  10       13.99       12.10      2.83 o 
 -18   4  10       94.14       98.21      4.10 o 
 -16   4  10       26.30       24.50      2.16 o 
 -14   4  10      171.43      209.95      4.73 o 
 -12   4  10      547.12      561.52      9.34 o 
 -10   4  10      555.30      562.13      9.16 o 
  -8   4  10      303.80      320.50      6.37 o 
  -6   4  10       55.20       57.50      2.89 o 
  -4   4  10       42.87       41.53      2.02 o 
  -2   4  10      332.52      326.05      8.58 o 
   0   4  10      167.06      164.93      4.86 o 
   2   4  10      263.10      263.40      6.58 o 
   4   4  10       33.42       37.09      8.59 o 
   6   4  10       10.08        7.81      2.22 o 
   8   4  10      634.98      697.55     14.13 o 
  10   4  10      101.83      100.77      4.22 o 
  12   4  10       73.90       76.12      5.12 o 
  14   4  10      164.63      168.84      7.69 o 
  16   4  10      146.82      158.80      8.84 o 
 -25   5  10      442.09      378.57     24.10 o 
 -23   5  10      327.93      328.96     13.76 o 
 -21   5  10       27.93       15.78      3.59 o 
 -19   5  10      221.12      224.73      9.81 o 
 -17   5  10       46.49       38.79      7.97 o 
 -15   5  10       26.79       27.52      2.94 o 
 -13   5  10       83.45      102.65      5.19 o 
 -11   5  10       64.42       50.56      4.40 o 
  -9   5  10      280.80      311.68     21.98 o 
  -7   5  10       49.49       53.24      5.59 o 
  -5   5  10       34.10       31.70      3.31 o 
  -3   5  10        3.33        2.29      2.45 o 
  -1   5  10     1810.12     1867.96     69.34 o 
   1   5  10       27.46       26.49      2.63 o 
   3   5  10       15.74       13.33      2.87 o 
   5   5  10       58.48       51.01      3.96 o 
   7   5  10      348.29      366.81     12.10 o 
   9   5  10       38.78       28.47      4.41 o 
  11   5  10       69.10       69.71      5.69 o 
 -14   6  10        5.49        6.82      4.47 o 
 -12   6  10        2.06        2.11      2.32 o 
 -10   6  10        0.16        3.30      2.89 o 
  -8   6  10      305.26      279.58     12.42 o 
  -6   6  10      428.53      374.17     14.78 o 
  -4   6  10      840.79      758.10     27.86 o 
  -2   6  10       69.22       56.45      4.49 o 
   0   6  10      311.34      276.82     11.68 o 
 -35   1  11      342.96      337.43     10.86 o 
 -33   1  11       80.25       69.95      3.38 o 
 -31   1  11      430.04      414.24      9.49 o 
 -29   1  11       87.13       84.61      7.54 o 
 -27   1  11      772.86      815.33     14.58 o 
 -25   1  11      156.03      154.02      5.36 o 
 -23   1  11      672.16      695.19     11.16 o 
 -21   1  11      370.61      379.25      7.62 o 
 -19   1  11       14.75       15.76      1.45 o 
 -17   1  11        1.49        1.36      1.07 o 
 -15   1  11       51.00       43.44      3.18 o 
 -13   1  11      291.87      276.60      8.05 o 
 -11   1  11      379.84      308.67      4.96 o 
  -9   1  11      278.17      255.81      4.28 o 
  -7   1  11      728.33      731.44     10.18 o 
  -5   1  11     4407.58     4247.76     52.03 o 
  -3   1  11      310.55      298.45      4.91 o 
  -1   1  11       46.19       38.77      1.81 o 
   1   1  11       45.64       44.71      1.75 o 
   3   1  11      120.49      106.13      4.06 o 
   5   1  11      146.79      128.99      5.26 o 
   7   1  11       81.29       67.90      2.37 o 
   9   1  11       80.41       77.35      2.40 o 
  11   1  11      103.48      113.54      3.16 o 
  13   1  11      338.37      361.30     13.89 o 
  15   1  11      259.19      293.18      6.53 o 
  17   1  11      444.67      453.67     20.87 o 
  19   1  11     1602.06     1650.16     35.64 o 
  21   1  11      876.48      897.61     32.79 o 
 -34   2  11       68.27       66.30      3.45 o 
 -32   2  11      251.59      257.53      9.08 o 
 -30   2  11       65.57       63.41      3.36 o 
 -28   2  11        9.95        7.43      1.94 o 
 -26   2  11       48.62       47.66      2.89 o 
 -24   2  11       10.39       11.35      1.77 o 
 -22   2  11       71.00       72.19      2.47 o 
 -20   2  11       64.44       59.82      2.14 o 
 -18   2  11      771.57      794.66     11.43 o 
 -16   2  11       10.57       10.67      1.18 o 
 -14   2  11      218.64      205.92      4.08 o 
 -12   2  11       40.74       31.97      2.51 o 
 -10   2  11        3.72        1.01      1.12 o 
  -8   2  11      180.26      154.86      3.46 o 
  -6   2  11       91.80       63.02      5.18 o 
  -4   2  11      164.90      147.64      8.43 o 
  -2   2  11       32.37       33.17      1.67 o 
   0   2  11      101.69       95.41      2.47 o 
   2   2  11       45.40       50.80      2.12 o 
   4   2  11      792.95      766.60     11.07 o 
   6   2  11       95.45       96.81      3.36 o 
   8   2  11      193.92      172.96      6.13 o 
  10   2  11      106.65       97.16      2.83 o 
  12   2  11      357.84      387.34     11.17 o 
  14   2  11       86.64       83.66      3.80 o 
  16   2  11       18.28       20.68      3.08 o 
  18   2  11      159.95      178.32      8.18 o 
  20   2  11        0.02        2.02      4.14 o 
 -31   3  11        3.82        5.91      3.01 o 
 -29   3  11       24.28       28.24      3.45 o 
 -27   3  11      182.88      191.49     10.49 o 
 -25   3  11       93.95       96.55      3.72 o 
 -23   3  11      294.24      298.61     12.65 o 
 -21   3  11       86.68       84.82      3.21 o 
 -19   3  11      248.23      277.02     10.98 o 
 -17   3  11        5.63        7.11      1.44 o 
 -15   3  11        0.20        2.53      2.92 o 
 -13   3  11      516.36      562.49     10.58 o 
 -11   3  11       21.92       19.03      1.75 o 
  -9   3  11      381.81      373.81      7.16 o 
  -7   3  11       14.49       14.86      1.88 o 
  -5   3  11      446.97      431.17      8.77 o 
  -3   3  11       31.70       33.38      2.06 o 
  -1   3  11      137.57      131.66      3.81 o 
   1   3  11        1.73        2.07      1.48 o 
   3   3  11        1.42        1.46      1.52 o 
   5   3  11       92.10       92.82      2.67 o 
   7   3  11      440.89      494.23     12.20 o 
   9   3  11       86.22       89.52      3.94 o 
  11   3  11        3.00        0.18      2.70 o 
  13   3  11       77.98       83.42     10.13 o 
  15   3  11      159.83      160.63      8.11 o 
  17   3  11       13.70       16.61      4.12 o 
 -28   4  11        2.42        3.97      4.30 o 
 -26   4  11       10.66       11.58      3.73 o 
 -24   4  11      121.72      116.02      5.86 o 
 -22   4  11        0.01        7.16      3.67 o 
 -20   4  11        0.14        0.35      4.41 o 
 -18   4  11      203.37      212.69      6.60 o 
 -16   4  11      182.65      189.77      5.41 o 
 -14   4  11      595.19      654.70     11.01 o 
 -12   4  11      100.23      103.21      3.10 o 
 -10   4  11      595.24      622.71     10.85 o 
  -8   4  11       29.97       35.27      2.20 o 
  -6   4  11      308.44      313.51      6.70 o 
  -4   4  11      154.00      168.97      7.66 o 
  -2   4  11       86.61       83.54      3.46 o 
   0   4  11       17.89       21.63      2.63 o 
   2   4  11      240.12      263.43      6.72 o 
   4   4  11       38.68       37.33      3.20 o 
   6   4  11        3.80        7.79      5.92 o 
   8   4  11       14.30       20.49      6.58 o 
  10   4  11      330.74      328.04     11.77 o 
  12   4  11      405.95      406.37     16.64 o 
  14   4  11        0.08       -4.59      4.59 o 
 -21   5  11      134.73      123.43      6.55 o 
 -19   5  11        2.93        4.63      3.68 o 
 -17   5  11        1.15        0.41      2.50 o 
 -15   5  11      428.20      411.02     13.17 o 
 -13   5  11       10.12        9.39      4.37 o 
 -11   5  11       81.07       70.22      5.02 o 
  -9   5  11       43.72       36.95      4.64 o 
  -7   5  11        3.17        1.48      2.86 o 
  -5   5  11      132.84      135.53      6.97 o 
  -3   5  11      110.75      107.42      5.22 o 
  -1   5  11     1329.42     1422.41     40.77 o 
   1   5  11      465.42      455.68     19.66 o 
   3   5  11       39.52       38.26      4.03 o 
   5   5  11        7.53       12.67      3.38 o 
   7   5  11      284.22      270.33     12.90 o 
   9   5  11        2.11        3.61      5.95 o 
 -34   0  12        0.00        0.76      3.84 o 
 -32   0  12      583.53      623.02     22.15 o 
 -30   0  12      133.01      127.24      7.68 o 
 -28   0  12      474.39      495.74     15.63 o 
 -26   0  12     3166.33     3283.34     65.14 o 
 -24   0  12      274.73      282.00      7.63 o 
 -22   0  12      218.50      222.43      6.47 o 
 -20   0  12      838.80      881.07     20.23 o 
 -18   0  12       10.97       15.54      2.12 o 
 -16   0  12      998.51      950.62     17.83 o 
 -14   0  12      466.35      462.79      8.44 o 
 -12   0  12       42.87       44.17      3.01 o 
 -10   0  12      932.25      891.06     18.50 o 
  -8   0  12       63.38       54.91      3.06 o 
  -6   0  12      352.34      322.95      7.79 o 
  -4   0  12       58.87       49.84      2.92 o 
  -2   0  12      998.75      944.29     19.04 o 
   0   0  12      978.06      951.24     20.38 o 
   2   0  12      499.51      486.64     11.84 o 
   4   0  12       18.20       18.61      2.41 o 
   6   0  12     1611.53     1742.87     37.08 o 
   8   0  12      312.30      331.14      9.01 o 
  10   0  12     1725.10     1973.44     41.30 o 
  12   0  12       74.99       71.62      4.02 o 
  14   0  12      112.32      119.46      5.41 o 
  16   0  12      751.44      805.98     23.45 o 
  18   0  12      627.88      645.92     24.14 o 
  20   0  12       44.21       40.81      5.80 o 
 -33   1  12      124.71      109.22      5.09 o 
 -31   1  12     1033.65     1010.52     21.76 o 
 -29   1  12      347.23      364.85      9.00 o 
 -27   1  12      276.79      262.12      6.06 o 
 -25   1  12      163.77      170.18      4.46 o 
 -23   1  12       20.66       24.95      1.90 o 
 -21   1  12       16.79       19.01      3.15 o 
 -19   1  12      165.88      169.82      4.25 o 
 -17   1  12      304.71      305.08      5.73 o 
 -15   1  12      236.23      207.60      4.15 o 
 -13   1  12      137.97      121.05      2.83 o 
 -11   1  12      599.81      539.85      8.40 o 
  -9   1  12     1163.72     1120.48     15.06 o 
  -7   1  12      364.74      352.59      5.74 o 
  -5   1  12     2787.47     2757.65     35.09 o 
  -3   1  12     1084.77     1072.71     20.67 o 
  -1   1  12        6.19        2.34      1.69 o 
   1   1  12       57.55       51.92      2.07 o 
   3   1  12        1.78        1.17      1.81 o 
   5   1  12      151.16      147.64      4.52 o 
   7   1  12      161.27      160.45      3.57 o 
   9   1  12      272.17      280.46      5.89 o 
  11   1  12      204.51      223.50      4.66 o 
  13   1  12       53.09       58.96      2.70 o 
  15   1  12       57.26       73.55      5.01 o 
  17   1  12      945.30      913.70     27.63 o 
  19   1  12      327.00      313.71     14.63 o 
 -32   2  12      585.13      540.21     21.43 o 
 -30   2  12        4.42        0.96      2.45 o 
 -28   2  12      305.55      333.81      9.94 o 
 -26   2  12        1.53        3.56      3.52 o 
 -24   2  12       85.39       90.77      3.24 o 
 -22   2  12      112.09      110.07      3.22 o 
 -20   2  12        1.87        5.00      1.58 o 
 -18   2  12        0.30        0.13      1.81 o 
 -16   2  12       39.76       51.58      2.13 o 
 -14   2  12      508.68      525.73     14.20 o 
 -12   2  12       42.15       46.45      1.99 o 
 -10   2  12     1815.41     1827.92     24.14 o 
  -8   2  12      674.98      732.59     10.73 o 
  -6   2  12       16.73       11.34      1.54 o 
  -4   2  12       67.27       72.44      2.44 o 
  -2   2  12      366.17      337.66      5.88 o 
   0   2  12        1.81        1.07      1.43 o 
   2   2  12      767.46      836.90     12.16 o 
   4   2  12       58.11       65.59      3.12 o 
   6   2  12      430.32      444.60      7.62 o 
   8   2  12       59.41       58.72      2.58 o 
  10   2  12        0.45        1.42      1.93 o 
  12   2  12       34.26       32.27      2.85 o 
  14   2  12     1265.04     1389.27     39.83 o 
  16   2  12     1164.23     1254.28     41.69 o 
  18   2  12      485.79      456.11     20.28 o 
 -29   3  12       38.90       37.73      4.30 o 
 -27   3  12       42.68       36.75      9.71 o 
 -25   3  12       39.21       34.74      2.94 o 
 -23   3  12      848.21      850.70     20.81 o 
 -21   3  12        2.37        3.05      2.51 o 
 -19   3  12      500.26      555.08     12.02 o 
 -17   3  12      241.28      250.09      6.53 o 
 -15   3  12        0.14        0.49      0.95 o 
 -13   3  12       27.03       28.37      2.16 o 
 -11   3  12       34.96       28.40      2.05 o 
  -9   3  12        0.08        0.10      0.98 o 
  -7   3  12       76.80       74.03      2.82 o 
  -5   3  12        2.65        3.51      2.03 o 
  -3   3  12       74.68       76.65      3.24 o 
  -1   3  12      377.32      361.00      7.25 o 
   1   3  12       85.28       76.97      2.81 o 
   3   3  12     1244.43     1345.10     19.08 o 
   5   3  12        0.25        1.70      6.24 o 
   7   3  12       62.27       64.22      3.18 o 
   9   3  12       21.18       20.05      3.37 o 
  11   3  12       95.51      107.99      5.78 o 
  13   3  12      122.02      134.81      7.91 o 
  15   3  12      259.37      246.77     12.64 o 
 -26   4  12        2.94        3.02      2.81 o 
 -24   4  12        9.19       12.74      9.69 o 
 -22   4  12      189.35      194.74      7.45 o 
 -20   4  12        4.36        4.55      2.42 o 
 -18   4  12      238.41      236.64     18.33 o 
 -16   4  12       26.88       25.46      2.69 o 
 -14   4  12        0.30        3.27      2.39 o 
 -12   4  12       43.98       51.29      4.69 o 
 -10   4  12       14.31       20.86      3.54 o 
  -8   4  12      147.63      163.99      4.47 o 
  -6   4  12      671.00      737.14     19.66 o 
  -4   4  12      203.93      195.37      5.79 o 
  -2   4  12      285.90      302.48      7.87 o 
   0   4  12      226.23      233.67     15.37 o 
   2   4  12      109.32      132.93      6.48 o 
   4   4  12       59.94       53.93     12.02 o 
   6   4  12       44.03       49.47      3.93 o 
   8   4  12      133.76      134.57      8.14 o 
  10   4  12      291.89      266.61     12.80 o 
 -19   5  12       42.23       36.95      7.03 o 
 -17   5  12       88.94       92.39      7.36 o 
 -15   5  12      216.18      197.66     10.71 o 
 -13   5  12      203.42      199.64      9.63 o 
 -11   5  12        0.02       -2.75      2.75 o 
  -9   5  12       18.10       14.58      3.31 o 
  -7   5  12        1.95        3.53      3.41 o 
  -5   5  12      429.40      436.03     24.57 o 
  -3   5  12      908.86     1011.80     51.23 o 
  -1   5  12      813.90      828.43     29.71 o 
   1   5  12       36.88       34.24      3.75 o 
   3   5  12       15.47        8.71      3.72 o 
 -33   1  13      172.88      150.18      7.25 o 
 -31   1  13      741.95      736.69     36.38 o 
 -29   1  13      229.17      227.94      6.44 o 
 -27   1  13       55.17       51.41      2.81 o 
 -25   1  13      137.31      146.37      4.40 o 
 -23   1  13       71.29       71.01      5.29 o 
 -21   1  13       55.06       53.99      2.35 o 
 -19   1  13      231.25      230.78     10.08 o 
 -17   1  13        0.55        2.59      1.86 o 
 -15   1  13      244.42      219.68      4.26 o 
 -13   1  13       20.09       18.72      4.74 o 
 -11   1  13      681.67      656.98      9.87 o 
  -9   1  13       93.14       96.98      2.63 o 
  -7   1  13     1520.00     1519.25     20.63 o 
  -5   1  13      463.80      475.73      9.22 o 
  -3   1  13      371.45      410.15      6.72 o 
  -1   1  13      119.05      109.49      2.91 o 
   1   1  13      226.58      235.17      4.86 o 
   3   1  13       14.44       13.27      1.85 o 
   5   1  13      224.89      262.36     15.50 o 
   7   1  13      307.52      326.99      6.16 o 
   9   1  13       13.97       18.30      2.16 o 
  11   1  13      988.09     1081.08     23.47 o 
  13   1  13       16.97       18.66      3.49 o 
  15   1  13       79.50       80.56      4.83 o 
 -30   2  13        7.79        8.76      2.43 o 
 -28   2  13      102.78      100.66      4.45 o 
 -26   2  13       48.69       48.68      3.49 o 
 -24   2  13      189.33      194.52      8.65 o 
 -22   2  13       57.55       52.49      2.75 o 
 -20   2  13       26.87       31.23      2.12 o 
 -18   2  13      328.06      363.15     10.65 o 
 -16   2  13       70.29       73.10      2.73 o 
 -14   2  13      134.61      136.37      3.74 o 
 -12   2  13      282.45      308.63      6.54 o 
 -10   2  13      726.67      769.52     12.35 o 
  -8   2  13      245.32      240.44      4.96 o 
  -6   2  13        1.53        3.71      1.60 o 
  -4   2  13        3.41        5.64      1.66 o 
  -2   2  13      460.88      528.93     10.19 o 
   0   2  13       27.69       25.22      1.89 o 
   2   2  13       84.24      103.46      3.07 o 
   4   2  13       71.19       67.93      5.92 o 
   6   2  13       21.94       19.71      3.34 o 
   8   2  13       28.21       24.50      3.10 o 
  10   2  13        6.31        9.42      3.19 o 
  12   2  13      787.62      827.23     29.69 o 
  14   2  13      341.30      354.05     15.53 o 
 -27   3  13      168.06      155.47      7.33 o 
 -25   3  13        0.76        0.82      2.86 o 
 -23   3  13        0.06       -0.61      2.39 o 
 -21   3  13       20.01       22.25      3.01 o 
 -19   3  13      111.26      123.62      8.27 o 
 -17   3  13        0.26        0.72      1.23 o 
 -15   3  13      257.26      258.47      9.65 o 
 -13   3  13       15.46       17.87      2.22 o 
 -11   3  13       22.70       24.03      2.29 o 
  -9   3  13       26.85       25.34      2.32 o 
  -7   3  13      261.68      274.92      6.33 o 
  -5   3  13       26.94       35.18      4.21 o 
  -3   3  13      402.12      449.84      9.35 o 
  -1   3  13      243.86      246.18      5.94 o 
   1   3  13      113.90      107.11      3.39 o 
   3   3  13        3.53        3.94      2.60 o 
   5   3  13       46.43       48.69      3.97 o 
   7   3  13      118.94      122.48     12.37 o 
   9   3  13       53.54       46.40      5.76 o 
  11   3  13      187.10      188.99      9.93 o 
 -22   4  13       10.89       10.37      3.19 o 
 -20   4  13       34.71       34.79      5.02 o 
 -18   4  13       78.88       70.27      5.69 o 
 -16   4  13       50.54       46.05      3.29 o 
 -14   4  13       55.40       58.74      4.88 o 
 -12   4  13       25.62       21.11      3.16 o 
 -10   4  13      216.45      221.23      7.84 o 
  -8   4  13      239.03      245.19      8.12 o 
  -6   4  13      913.55     1070.37     30.80 o 
  -4   4  13      203.13      211.87      7.77 o 
  -2   4  13      154.64      136.91      6.16 o 
   0   4  13       42.42       40.75      3.83 o 
   2   4  13       50.85       43.63      4.37 o 
   4   4  13       24.77       19.69      4.22 o 
   6   4  13        8.89       17.99      4.03 o 
 -11   5  13       10.17        9.90      5.97 o 
  -9   5  13       38.23       44.45      4.81 o 
  -7   5  13      491.74      475.72     19.36 o 
 -30   0  14      134.26      137.46      7.74 o 
 -28   0  14        0.19        5.73      3.50 o 
 -26   0  14       17.08       12.90      3.33 o 
 -24   0  14      120.08      109.52      6.70 o 
 -22   0  14       96.05       88.98      6.42 o 
 -20   0  14      280.26      259.26      8.64 o 
 -18   0  14      343.84      377.35     10.82 o 
 -16   0  14     2205.94     2292.89     42.54 o 
 -14   0  14      424.28      444.28      9.14 o 
 -12   0  14      320.46      347.86      8.47 o 
 -10   0  14       62.39       62.01      3.09 o 
  -8   0  14      683.55      712.71     14.33 o 
  -6   0  14        0.31        1.29      2.58 o 
  -4   0  14      494.68      529.89     13.31 o 
  -2   0  14       61.02       59.27      3.65 o 
   0   0  14       94.68       90.15      4.71 o 
   2   0  14      557.75      596.52     15.13 o 
   4   0  14      349.64      353.28     10.87 o 
   6   0  14     1356.90     1493.17     35.12 o 
   8   0  14        6.35        9.59      4.35 o 
  10   0  14       73.86       78.22      5.29 o 
  12   0  14      319.62      312.97     19.72 o 
  14   0  14      109.70      105.24     10.59 o 
 -31   1  14      447.98      452.57     25.91 o 
 -29   1  14      228.86      202.70     13.29 o 
 -27   1  14       14.88       14.08      2.59 o 
 -25   1  14       57.79       57.88      3.43 o 
 -23   1  14      121.27      130.12      4.52 o 
 -21   1  14      179.59      194.71      4.96 o 
 -19   1  14        9.29        8.90      2.00 o 
 -17   1  14        6.52        8.70      1.82 o 
 -15   1  14        0.10        1.36      1.46 o 
 -13   1  14       84.05       91.21      2.75 o 
 -11   1  14       23.90       27.66      2.56 o 
  -9   1  14        4.66        6.27      1.74 o 
  -7   1  14      116.37      119.46      3.14 o 
  -5   1  14      122.57      121.25      3.33 o 
  -3   1  14       59.49       69.41      4.20 o 
  -1   1  14      226.82      236.08      4.88 o 
   1   1  14      611.65      651.81     10.64 o 
   3   1  14      103.31      104.69      3.30 o 
   5   1  14      281.49      304.92      6.92 o 
   7   1  14       20.49       28.80      4.16 o 
   9   1  14       47.42       52.44      3.43 o 
  11   1  14       36.03       34.51      3.90 o 
  13   1  14      333.63      301.78     39.38 o 
 -28   2  14       30.44       27.02      3.29 o 
 -26   2  14        0.54        1.10      2.98 o 
 -24   2  14      385.78      433.87     11.86 o 
 -22   2  14      192.49      187.82      8.36 o 
 -20   2  14        1.49        3.44      2.32 o 
 -18   2  14       19.69       22.14      3.01 o 
 -16   2  14        8.08        7.37      1.91 o 
 -14   2  14       89.30       87.68      5.22 o 
 -12   2  14     1151.63     1198.07     20.43 o 
 -10   2  14     1315.58     1360.15     23.23 o 
  -8   2  14      144.39      139.85      3.86 o 
  -6   2  14        4.05        1.90      2.60 o 
  -4   2  14        0.07        2.33      2.17 o 
  -2   2  14      506.29      572.74      9.21 o 
   0   2  14        2.55        3.21      1.86 o 
   2   2  14       91.47       96.43      7.19 o 
   4   2  14       33.68       34.06      6.36 o 
   6   2  14       75.27       73.94      3.74 o 
   8   2  14        0.03       -1.24      3.47 o 
  10   2  14      205.56      212.68     11.14 o 
 -25   3  14        3.52       -4.08      4.77 o 
 -23   3  14      197.38      194.05     17.28 o 
 -21   3  14      175.10      171.41      5.91 o 
 -19   3  14      103.35      122.10     13.03 o 
 -17   3  14      245.82      250.57     15.35 o 
 -15   3  14      457.38      467.36     30.16 o 
 -13   3  14      999.70     1086.83     25.98 o 
 -11   3  14      914.79     1023.15     24.51 o 
  -9   3  14      712.52      733.04     30.98 o 
  -7   3  14      142.01      141.67      5.28 o 
  -5   3  14       80.20       80.04      4.02 o 
  -3   3  14        0.08       -0.04      2.35 o 
  -1   3  14        4.37        5.35      2.49 o 
   1   3  14       37.03       38.14      4.46 o 
   3   3  14       75.98       79.33      5.70 o 
   5   3  14      314.59      305.71     13.00 o 
   7   3  14       74.27       70.74      5.73 o 
 -18   4  14       37.51       35.10      4.34 o 
 -16   4  14       46.76       39.83      8.44 o 
 -14   4  14        2.74        2.61      2.73 o 
 -12   4  14      122.31      121.73      7.29 o 
 -10   4  14      198.98      183.92      8.96 o 
  -8   4  14      751.05      797.78     30.32 o 
  -6   4  14     1953.49     2131.65     71.53 o 
  -4   4  14      102.04      105.24      6.56 o 
  -2   4  14      172.81      158.29      9.09 o 
   0   4  14       51.40       55.83      5.09 o 
 -27   1  15       63.61       66.09      3.58 o 
 -25   1  15       93.25       87.55      4.89 o 
 -23   1  15       20.69       21.04      2.73 o 
 -21   1  15      520.99      529.65     14.03 o 
 -19   1  15      199.78      211.51      7.52 o 
 -17   1  15       42.85       45.95      3.50 o 
 -15   1  15      128.27      129.04      3.74 o 
 -13   1  15        0.69        2.31      1.76 o 
 -11   1  15        2.22        3.07      1.91 o 
  -9   1  15       53.17       60.79      2.51 o 
  -7   1  15      245.77      299.54      6.05 o 
  -5   1  15       13.80       16.14      1.92 o 
  -3   1  15      108.58      114.65      6.56 o 
  -1   1  15        0.55        3.99      2.47 o 
   1   1  15      282.79      291.21      7.79 o 
   3   1  15       12.49       13.64      2.48 o 
   5   1  15      191.72      192.37      7.46 o 
   7   1  15      198.82      196.71      8.64 o 
   9   1  15      331.01      306.02     14.65 o 
 -26   2  15        7.49        6.67      2.98 o 
 -24   2  15      212.45      219.45      7.74 o 
 -22   2  15       35.26       34.30      5.34 o 
 -20   2  15        0.07        3.02      2.30 o 
 -18   2  15       33.98       38.86      3.72 o 
 -16   2  15      386.08      397.41     10.90 o 
 -14   2  15      465.57      474.82     13.04 o 
 -12   2  15      231.35      220.59      7.33 o 
 -10   2  15      619.64      634.36     15.99 o 
  -8   2  15      111.61      117.40      5.21 o 
  -6   2  15       28.81       31.10      3.01 o 
  -4   2  15      354.81      383.19     24.52 o 
  -2   2  15      102.63      123.42      4.54 o 
   0   2  15        0.12       -1.18      2.55 o 
   2   2  15       99.85      108.27      5.87 o 
   4   2  15       44.99       52.14      4.70 o 
   6   2  15      403.41      401.45     49.18 o 
 -21   3  15       13.52       10.93      4.37 o 
 -19   3  15       33.47       27.85      3.26 o 
 -17   3  15      405.75      365.01     27.34 o 
 -15   3  15      279.85      265.62      9.82 o 
 -13   3  15        0.06        1.89      3.20 o 
 -11   3  15     1120.23     1273.22     35.57 o 
  -9   3  15      311.61      308.82     17.97 o 
  -7   3  15       30.46       28.87      3.35 o 
  -5   3  15       38.48       38.62      4.42 o 
  -3   3  15        0.29        3.16      3.39 o 
  -1   3  15       15.94       17.55      4.49 o 
   1   3  15        9.18        8.71      3.96 o 
 -24   0  16      184.21      183.92      9.24 o 
 -22   0  16        0.37        2.76      3.84 o 
 -20   0  16      203.04      186.73     10.44 o 
 -18   0  16      192.55      216.91     10.03 o 
 -16   0  16        0.61       -2.56      3.21 o 
 -14   0  16        9.54       12.02      3.22 o 
 -12   0  16       23.12       26.84      3.53 o 
 -10   0  16       10.60        7.88      2.95 o 
  -8   0  16      575.71      637.53     19.81 o 
  -6   0  16      526.81      557.32     17.55 o 
  -4   0  16      106.46      108.00      6.01 o 
  -2   0  16       51.41       45.55      4.31 o 
   0   0  16       23.81       26.63      4.69 o 
   2   0  16      223.04      233.33     11.98 o 
   4   0  16      529.55      446.47     30.10 o 
 -23   1  16       67.79       64.47      8.03 o 
 -21   1  16      395.10      372.75     25.36 o 
 -19   1  16        1.26        1.91      2.44 o 
 -17   1  16        0.53        0.88      2.63 o 
 -15   1  16       10.07       12.74      2.96 o 
 -13   1  16       34.94       37.92      4.32 o 
 -11   1  16        7.14        6.51      2.82 o 
  -9   1  16      208.70      210.17      6.54 o 
  -7   1  16      139.72      156.85      7.33 o 
  -5   1  16        9.08        3.20      2.51 o 
  -3   1  16      375.89      415.57     14.09 o 
  -1   1  16       43.45       45.83      4.65 o 
   1   1  16      182.35      185.94     10.98 o 
   3   1  16       40.55       30.26      4.17 o 
 -20   2  16       45.33       43.67      5.61 o 
 -18   2  16      211.35      198.07      9.97 o 
 -16   2  16      423.20      432.01     33.14 o 
 -14   2  16      608.55      618.56     19.09 o 
 -12   2  16       44.33       39.41      3.90 o 
 -10   2  16        1.21       -0.38      3.83 o 
  -8   2  16      111.90      119.16      5.62 o 
  -6   2  16       40.47       40.13      3.84 o 
  -4   2  16      173.81      145.32      7.34 o 
  -2   2  16       26.44       25.53      7.95 o 
   0   2  16      815.80      738.29     28.42 o 
 -15   1  17       65.40       66.53      5.12 o 
 -13   1  17      433.94      423.68     13.07 o 
 -11   1  17       43.98       44.43     12.84 o 
  -9   1  17       35.60       42.67      4.36 o 
  -7   1  17      104.23       94.87      5.68 o 
  -5   1  17      167.76      141.85     12.78 o 
                                                 
